# Supplementary material for: A retrospective study on tuberculosis treatment outcomes at Jinka General Hospital, southern Ethiopia
Source: BMC Res Notes. 2017 Dec 4;10:680. doi: 10.1186/s13104-017-3020-z (PMC5715540; doi:10.1186/s13104-017-3020-z)
Supplement: Supplementary file 1 — Additional file 1. 10 years (2004–2014) TB DOTS data of JGH, Ethiopia. This is a file which contains information has been used for data analysis. [file 13104_2017_3020_MOESM1_ESM.xlsx]

## Sheet: 10 years data of JGH
Year of Treatment	Sex	Age	Category OF PT	Type of TB	HIV result	Treatment Outcomes
July 2004 - June 2005	F	30	New	PTB+	Unknown	Died
July 2004 - June 2005	M	35	New	PTB-	Unknown	Died
July 2004 - June 2005	F	32	New	PTB+	Unknown	Cured
July 2004 - June 2005	F	55	New	EPTB	Unknown	Treatment completed
July 2004 - June 2005	F	30	New	PTB+	Unknown	Treatment completed
July 2004 - June 2005	M	30	New	PTB+	Unknown	Died
July 2004 - June 2005	M	22	New	EPTB	Unknown	Transferred out
July 2004 - June 2005	M	16	New	PTB+	Unknown	Cured
July 2004 - June 2005	M	27	New	PTB+	Unknown	Defaulter
July 2004 - June 2005	M	10	New	PTB+	Unknown	Cured
July 2004 - June 2005	F	27	New	PTB+	Unknown	Transferred out
July 2004 - June 2005	F	25	New	EPTB	Unknown	Defaulter
July 2004 - June 2005	F	27	New	PTB+	Unknown	Transferred out
July 2004 - June 2005	F	30	New	PTB-	Unknown	Died
July 2004 - June 2005	M	25	Failure	PTB+	Unknown	Failure
July 2004 - June 2005	F	25	New	PTB-	Unknown	Died
July 2004 - June 2005	F	28	New	PTB+	Unknown	Cured
July 2004 - June 2005	M	23	New	PTB-	Unknown	Defaulter
July 2004 - June 2005	F	20	New	PTB+	Unknown	Transferred out
July 2004 - June 2005	F	28	New	PTB+	Unknown	Died
July 2004 - June 2005	M	18	New	EPTB	Unknown	Defaulter
July 2004 - June 2005	F	14	New	PTB+	Unknown	Transferred out
July 2004 - June 2005	M	23	New	PTB+	Unknown	Treatment completed
July 2004 - June 2005	M	26	New	PTB+	Unknown	Cured
July 2004 - June 2005	M	40	New	PTB-	Unknown	Treatment completed
July 2004 - June 2005	M	66	New	PTB+	Unknown	Transferred out
July 2004 - June 2005	F	28	New	PTB-	Unknown	Transferred out
July 2004 - June 2005	F	35	New	PTB+	Unknown	Defaulter
July 2004 - June 2005	M	35	New	PTB-	Unknown	Died
July 2004 - June 2005	M	46	New	PTB-	Unknown	Died
July 2004 - June 2005	M	20	New	EPTB	Unknown	Treatment completed
July 2004 - June 2005	F	32	New	PTB+	Unknown	Treatment completed
July 2004 - June 2005	M	32	New	PTB-	Unknown	Died
July 2004 - June 2005	M	32	New	PTB+	Unknown	Treatment completed
July 2004 - June 2005	M	50	New	PTB+	Unknown	Treatment completed
July 2004 - June 2005	M	18	New	PTB+	Unknown	Cured
July 2004 - June 2005	M	22	New	EPTB	Unknown	Treatment completed
July 2004 - June 2005	M	61	New	PTB+	Unknown	Transferred out
July 2004 - June 2005	M	39	New	EPTB	Unknown	Treatment completed
July 2004 - June 2005	F	30	New	EPTB	Unknown	Treatment completed
July 2004 - June 2005	F	26	New	EPTB	Unknown	Treatment completed
July 2004 - June 2005	F	36	New	EPTB	Unknown	Treatment completed
July 2004 - June 2005	F	30	New	PTB+	Unknown	Transferred out
July 2004 - June 2005	M	30	New	PTB-	Unknown	Died
July 2004 - June 2005	F	19	New	PTB+	Unknown	Treatment completed
July 2004 - June 2005	M	23	New	EPTB	Unknown	Treatment completed
July 2004 - June 2005	F	35	New	PTB+	Unknown	Transferred out
July 2004 - June 2005	F	28	New	PTB-	Unknown	Interupted
July 2004 - June 2005	M	29	New	EPTB	Unknown	Treatment completed
July 2004 - June 2005	M	20	New	EPTB	Unknown	Treatment completed
July 2004 - June 2005	M	27	New	EPTB	Unknown	Treatment completed
July 2004 - June 2005	M	40	New	PTB+	Unknown	Treatment completed
July 2004 - June 2005	M	32	New	PTB+	Unknown	Died
July 2004 - June 2005	M	19	New	PTB-	Unknown	Treatment completed
July 2004 - June 2005	F	25	New	PTB+	Unknown	Treatment completed
July 2004 - June 2005	F	25	New	PTB-	Unknown	Transferred out
July 2004 - June 2005	M	30	Transfer in	PTB+	Unknown	Treatment completed
July 2004 - June 2005	M	25	Failure	PTB+	Unknown	Died
July 2004 - June 2005	M	60	New	PTB-	Unknown	Defaulter
July 2004 - June 2005	M	21	New	EPTB	Unknown	Treatment completed
July 2004 - June 2005	M	63	New	EPTB	Unknown	Died
July 2004 - June 2005	M	24	Defaulter	EPTB	Unknown	Treatment completed
July 2004 - June 2005	F	34	New	PTB+	Unknown	Treatment completed
July 2004 - June 2005	M	25	New	PTB+	Unknown	Transferred out
July 2004 - June 2005	F	34	Transfer in	PTB+	Unknown	Treatment completed
July 2004 - June 2005	M	22	New	PTB+	Unknown	Transferred out
July 2004 - June 2005	M	60	New	EPTB	Unknown	Defaulter
July 2004 - June 2005	F	32	New	PTB+	Unknown	Treatment completed
July 2004 - June 2005	F	21	New	EPTB	Unknown	Transferred out
July 2004 - June 2005	F	26	Other	EPTB	Unknown	Died
July 2004 - June 2005	M	29	New	EPTB	Unknown	Defaulter
July 2004 - June 2005	F	32	New	EPTB	Unknown	Transferred out
July 2004 - June 2005	F	16	New	PTB+	Unknown	Cured
July 2004 - June 2005	F	15	New	PTB+	Unknown	Defaulter
July 2004 - June 2005	F	35	New	EPTB	Unknown	Treatment completed
July 2004 - June 2005	M	37	New	EPTB	Unknown	Treatment completed
July 2004 - June 2005	M	26	Relapse	PTB+	Unknown	Treatment completed
July 2004 - June 2005	M	25	New	PTB+	Unknown	Defaulter
July 2004 - June 2005	M	29	New	PTB+	Unknown	Treatment completed
July 2004 - June 2005	F	2	New	EPTB	Unknown	Treatment completed
July 2004 - June 2005	M	27	Other	PTB-	Unknown	Defaulter
July 2004 - June 2005	F	20	New	PTB-	Unknown	Treatment completed
July 2004 - June 2005	M	30	New	PTB-	Unknown	Transferred out
July 2004 - June 2005	M	35	New	PTB+	Unknown	Transferred out
July 2004 - June 2005	F	22	New	PTB-	Unknown	Transferred out
July 2004 - June 2005	F	20	New	EPTB	Unknown	Treatment completed
July 2004 - June 2005	M	14	New	EPTB	Unknown	Treatment completed
July 2004 - June 2005	M	30	New	PTB-	Unknown	Treatment completed
July 2004 - June 2005	F	6	New	PTB+	Unknown	Cured
July 2004 - June 2005	M	30	New	PTB-	Unknown	Defaulter
July 2004 - June 2005	F	25	New	PTB-	Unknown	Treatment completed
July 2004 - June 2005	M	14	New	PTB-	Unknown	Treatment completed
July 2004 - June 2005	M	50	New	PTB+	Unknown	Treatment completed
July 2004 - June 2005	M	29	New	PTB+	Unknown	Transferred out
July 2004 - June 2005	M	32	New	PTB+	Unknown	Cured
July 2004 - June 2005	M	24	New	EPTB	Unknown	Defaulter
July 2004 - June 2005	F	45	New	EPTB	Unknown	Transferred out
July 2004 - June 2005	M	49	New	PTB-	Unknown	Transferred out
July 2004 - June 2005	F	16	New	PTB+	Unknown	Treatment completed
July 2004 - June 2005	M	59	New	PTB-	Unknown	Treatment completed
July 2004 - June 2005	F	25	New	PTB+	Unknown	Treatment completed
July 2004 - June 2005	M	24	New	EPTB	Unknown	Defaulter
July 2004 - June 2005	F	65	New	PTB-	Unknown	Treatment completed
July 2005 - June 2006	M	12	New	EPTB	Unknown	Treatment completed
July 2005 - June 2006	F	17	New	PTB+	Unknown	Treatment completed
July 2005 - June 2006	F	30	New	EPTB	Unknown	Treatment completed
July 2005 - June 2006	M	26	New	PTB+	Unknown	Treatment completed
July 2005 - June 2006	F	40	New	PTB-	Unknown	Defaulter
July 2005 - June 2006	M	40	New	PTB-	Unknown	Treatment completed
July 2005 - June 2006	M	7	New	PTB-	Unknown	Transferred out
July 2005 - June 2006	M	40	New	PTB-	Unknown	Treatment completed
July 2005 - June 2006	M	34	New	PTB-	Unknown	Defaulter
July 2005 - June 2006	M	27	New	PTB+	Unknown	Died
July 2005 - June 2006	M	20	New	PTB-	Unknown	Transferred out
July 2005 - June 2006	M	37	New	PTB+	Unknown	Treatment completed
July 2005 - June 2006	F	29	New	PTB-	Unknown	Died
July 2005 - June 2006	M	15	New	EPTB	Unknown	Treatment completed
July 2005 - June 2006	M	30	New	EPTB	Unknown	Treatment completed
July 2005 - June 2006	M	36	New	PTB+	Unknown	Defaulter
July 2005 - June 2006	M	29	Other	EPTB	Unknown	Treatment completed
July 2005 - June 2006	F	36	New	PTB-	Unknown	Defaulter
July 2005 - June 2006	M	18	New	EPTB	Unknown	Transferred out
July 2005 - June 2006	F	25	New	PTB+	Unknown	Cured
July 2005 - June 2006	F	20	New	PTB-	Unknown	Transferred out
July 2005 - June 2006	M	45	New	PTB+	Unknown	Defaulter
July 2005 - June 2006	M	38	New	PTB-	Unknown	Defaulter
July 2005 - June 2006	F	28	New	EPTB	Unknown	Treatment completed
July 2005 - June 2006	M	16	New	EPTB	Unknown	Died
July 2005 - June 2006	M	37	New	EPTB	Unknown	Transferred out
July 2005 - June 2006	M	40	New	PTB+	Unknown	Cured
July 2005 - June 2006	F	65	New	PTB-	Unknown	Treatment completed
July 2005 - June 2006	F	30	New	PTB-	Unknown	Transferred out
July 2005 - June 2006	F	20	New	EPTB	Unknown	Defaulter
July 2005 - June 2006	M	18	Transfer in	PTB-	Unknown	Treatment completed
July 2005 - June 2006	F	7	New	PTB-	Unknown	Transferred out
July 2005 - June 2006	M	26	New	PTB-	Unknown	Treatment completed
July 2005 - June 2006	M	29	New	EPTB	Unknown	Died
July 2005 - June 2006	M	50	New	PTB+	Unknown	Transferred out
July 2005 - June 2006	F	25	New	PTB-	Unknown	Died
July 2005 - June 2006	M	24	Transfer in	EPTB	Unknown	Treatment completed
July 2005 - June 2006	F	50	New	EPTB	Unknown	Transferred out
July 2005 - June 2006	F	27	New	PTB-	Unknown	Treatment completed
July 2005 - June 2006	F	28	New	EPTB	Unknown	Died
July 2005 - June 2006	M	33	New	PTB-	Unknown	Treatment completed
July 2005 - June 2006	F	3	New	EPTB	Unknown	Transferred out
July 2005 - June 2006	M	3	New	EPTB	Unknown	Transferred out
July 2005 - June 2006	M	16	New	EPTB	Unknown	Transferred out
July 2005 - June 2006	F	26	Transfer in	PTB-	Unknown	Treatment completed
July 2005 - June 2006	F	12	New	PTB-	Unknown	Transferred out
July 2005 - June 2006	F	25	Transfer in	EPTB	Unknown	Treatment completed
July 2005 - June 2006	F	13	New	EPTB	Unknown	Treatment completed
July 2005 - June 2006	F	4	New	EPTB	Unknown	Treatment completed
July 2005 - June 2006	M	14	New	PTB+	Unknown	Treatment completed
July 2005 - June 2006	M	19	New	EPTB	Unknown	Treatment completed
July 2005 - June 2006	F	30	New	PTB-	Unknown	Treatment completed
July 2005 - June 2006	F	65	New	EPTB	Unknown	Died
July 2005 - June 2006	F	45	New	PTB+	Unknown	Treatment completed
July 2005 - June 2006	F	40	New	PTB-	Unknown	Treatment completed
July 2005 - June 2006	M	42	New	PTB-	Unknown	Treatment completed
July 2005 - June 2006	F	29	Transfer in	PTB+	Unknown	Cured
July 2005 - June 2006	M	25	New	EPTB	Unknown	Treatment completed
July 2005 - June 2006	M	12	New	PTB-	Unknown	Treatment completed
July 2005 - June 2006	F	25	Transfer in	PTB+	Unknown	Died
July 2005 - June 2006	M	8	New	EPTB	Unknown	Treatment completed
July 2005 - June 2006	F	28	New	EPTB	Unknown	Transferred out
July 2005 - June 2006	M	12	Other	EPTB	Unknown	Transferred out
July 2005 - June 2006	M	27	New	PTB+	Unknown	Cured
July 2005 - June 2006	M	38	New	PTB-	Unknown	Treatment completed
July 2005 - June 2006	M	31	New	PTB+	Unknown	Cured
July 2005 - June 2006	M	35	New	PTB-	Unknown	Treatment completed
July 2005 - June 2006	F	14	Transfer in	PTB-	Unknown	Treatment completed
July 2005 - June 2006	M	36	New	PTB+	Unknown	Treatment completed
July 2005 - June 2006	M	47	New	EPTB	Unknown	Transferred out
July 2005 - June 2006	M	8	New	EPTB	Unknown	Treatment completed
July 2005 - June 2006	F	26	New	PTB-	Unknown	Transferred out
July 2005 - June 2006	M	24	New	PTB+	Unknown	Cured
July 2005 - June 2006	M	30	New	PTB-	Unknown	Treatment completed
July 2005 - June 2006	M	46	New	PTB-	Unknown	Died
July 2005 - June 2006	M	20	New	PTB-	Unknown	Died
July 2005 - June 2006	F	28	New	PTB+	Unknown	Cured
July 2005 - June 2006	M	16	New	PTB+	Unknown	Treatment completed
July 2005 - June 2006	M	23	New	EPTB	Unknown	Died
July 2005 - June 2006	F	32	New	PTB+	Unknown	Transferred out
July 2005 - June 2006	M	23	New	PTB+	Unknown	Cured
July 2005 - June 2006	F	40	New	PTB-	Unknown	Treatment completed
July 2005 - June 2006	M	17	New	EPTB	Unknown	Treatment completed
July 2005 - June 2006	M	70	New	PTB-	Unknown	Treatment completed
July 2005 - June 2006	F	30	New	PTB-	Unknown	Transferred out
July 2005 - June 2006	M	35	New	PTB-	Unknown	Died
July 2005 - June 2006	M	35	New	PTB-	Unknown	Died
July 2005 - June 2006	M	35	New	PTB-	Unknown	Treatment completed
July 2005 - June 2006	F	18	New	PTB+	Unknown	Defaulter
July 2005 - June 2006	M	25	New	PTB-	Unknown	Died
July 2005 - June 2006	F	10	New	EPTB	Unknown	Interupted
July 2005 - June 2006	M	33	New	EPTB	Unknown	Treatment completed
July 2005 - June 2006	M	51	New	EPTB	Unknown	Treatment completed
July 2005 - June 2006	M	7	New	EPTB	Unknown	Treatment completed
July 2005 - June 2006	M	30	New	PTB-	Unknown	Treatment completed
July 2005 - June 2006	M	24	Other	PTB-	Unknown	Died
July 2005 - June 2006	M	30	New	EPTB	Unknown	Treatment completed
July 2005 - June 2006	F	35	New	PTB-	Unknown	Treatment completed
July 2005 - June 2006	F	20	New	PTB-	Unknown	Treatment completed
July 2005 - June 2006	M	39	New	EPTB	Unknown	Defaulter
July 2005 - June 2006	M	29	New	EPTB	Unknown	Treatment completed
July 2005 - June 2006	F	20	New	PTB-	Unknown	Treatment completed
July 2005 - June 2006	F	28	Other	EPTB	Unknown	Defaulter
July 2005 - June 2006	F	37	New	PTB-	Unknown	Treatment completed
July 2005 - June 2006	M	30	New	EPTB	Unknown	Defaulter
July 2005 - June 2006	M	40	New	EPTB	Unknown	Defaulter
July 2005 - June 2006	F	22	New	EPTB	Unknown	Treatment completed
July 2005 - June 2006	F	45	New	PTB-	Unknown	Treatment completed
July 2005 - June 2006	F	20	New	PTB+	Unknown	Cured
July 2005 - June 2006	M	36	New	EPTB	Unknown	Transferred out
July 2005 - June 2006	F	40	New	EPTB	Unknown	Treatment completed
July 2005 - June 2006	F	10	New	PTB-	Unknown	Transferred out
July 2005 - June 2006	F	55	New	EPTB	Unknown	Transferred out
July 2005 - June 2006	F	24	New	EPTB	Unknown	Died
July 2005 - June 2006	M	33	New	EPTB	Unknown	Treatment completed
July 2005 - June 2006	M	10	New	EPTB	Unknown	Treatment completed
July 2005 - June 2006	M	30	New	PTB-	Unknown	Transferred out
July 2005 - June 2006	M	32	New	PTB-	Unknown	Treatment completed
July 2005 - June 2006	M	35	New	PTB+	Unknown	Treatment completed
July 2005 - June 2006	M	30	New	PTB+	Unknown	Defaulter
July 2005 - June 2006	M	60	New	PTB-	Unknown	Died
July 2005 - June 2006	M	30	New	PTB-	Unknown	Treatment completed
July 2005 - June 2006	F	6	New	EPTB	Unknown	Treatment completed
July 2005 - June 2006	M	20	New	EPTB	Unknown	Transferred out
July 2005 - June 2006	M	7	New	EPTB	Unknown	Died
July 2005 - June 2006	M	45	New	PTB-	Unknown	Transferred out
July 2005 - June 2006	F	28	New	PTB-	Unknown	Died
July 2005 - June 2006	M	20	New	PTB+	Unknown	Transferred out
July 2005 - June 2006	F	1	New	PTB-	Unknown	Transferred out
July 2005 - June 2006	M	39	New	PTB+	Unknown	Died
July 2005 - June 2006	F	8	New	EPTB	Unknown	Defaulter
July 2005 - June 2006	F	15	New	EPTB	Unknown	Treatment completed
July 2005 - June 2006	F	38	New	PTB-	Unknown	Treatment completed
July 2005 - June 2006	F	35	New	PTB-	Unknown	Died
July 2005 - June 2006	M	30	New	PTB-	Unknown	Transferred out
July 2005 - June 2006	M	35	New	PTB-	Unknown	Treatment completed
July 2005 - June 2006	M	28	New	EPTB	Unknown	Defaulter
July 2006 - June 2007	M	8	New	EPTB	Unknown	Defaulter
July 2006 - June 2007	F	30	New	PTB-	Unknown	Transferred out
July 2006 - June 2007	M	30	New	EPTB	Unknown	Treatment completed
July 2006 - June 2007	M	28	New	EPTB	Unknown	Treatment completed
July 2006 - June 2007	F	28	New	PTB+	Unknown	Treatment completed
July 2006 - June 2007	M	25	New	PTB+	Unknown	Treatment completed
July 2006 - June 2007	F	35	Transfer in	PTB-	Unknown	Treatment completed
July 2006 - June 2007	M	35	New	PTB+	Unknown	Cured
July 2006 - June 2007	F	3	New	PTB-	Unknown	Treatment completed
July 2006 - June 2007	M	24	New	PTB+	Unknown	Defaulter
July 2006 - June 2007	M	65	New	PTB-	Unknown	Defaulter
July 2006 - June 2007	F	28	New	PTB+	Unknown	Treatment completed
July 2006 - June 2007	M	50	New	EPTB	Unknown	Treatment completed
July 2006 - June 2007	F	27	New	PTB-	Unknown	Treatment completed
July 2006 - June 2007	F	25	New	PTB-	Unknown	Interupted
July 2006 - June 2007	F	30	New	PTB-	Unknown	Treatment completed
July 2006 - June 2007	M	25	New	EPTB	Unknown	Defaulter
July 2006 - June 2007	M	20	New	PTB-	Unknown	Transferred out
July 2006 - June 2007	F	9	New	PTB-	Unknown	Treatment completed
July 2006 - June 2007	M	30	New	PTB-	Unknown	Treatment completed
July 2006 - June 2007	F	27	New	PTB-	Unknown	Treatment completed
July 2006 - June 2007	M	23	New	PTB+	Unknown	Treatment completed
July 2006 - June 2007	M	28	New	EPTB	Unknown	Treatment completed
July 2006 - June 2007	M	60	New	EPTB	Unknown	Transferred out
July 2006 - June 2007	M	38	New	PTB-	Unknown	Died
July 2006 - June 2007	M	25	New	PTB-	Unknown	Died
July 2006 - June 2007	M	45	New	EPTB	Unknown	Defaulter
July 2006 - June 2007	M	8	New	EPTB	Unknown	Transferred out
July 2006 - June 2007	M	50	New	EPTB	Unknown	Defaulter
July 2006 - June 2007	M	30	New	PTB-	Unknown	Transferred out
July 2006 - June 2007	M	18	New	PTB-	Unknown	Transferred out
July 2006 - June 2007	F	31	New	PTB+	Unknown	Cured
July 2006 - June 2007	F	35	New	PTB-	Unknown	Died
July 2006 - June 2007	M	30	New	PTB-	Unknown	Defaulter
July 2006 - June 2007	F	15	New	PTB-	Unknown	Treatment completed
July 2006 - June 2007	M	45	New	PTB-	Unknown	Treatment completed
July 2006 - June 2007	M	24	New	PTB+	Unknown	Transferred out
July 2006 - June 2007	M	35	New	PTB-	Unknown	Treatment completed
July 2006 - June 2007	M	4	New	EPTB	Unknown	Treatment completed
July 2006 - June 2007	F	19	New	PTB-	Unknown	Transferred out
July 2006 - June 2007	M	3	New	PTB-	Unknown	Treatment completed
July 2006 - June 2007	M	30	New	PTB-	Unknown	Defaulter
July 2006 - June 2007	M	28	New	PTB+	Unknown	Cured
July 2006 - June 2007	M	20	New	EPTB	Unknown	Interupted
July 2006 - June 2007	F	30	New	PTB+	Unknown	Cured
July 2006 - June 2007	M	34	New	EPTB	Unknown	Treatment completed
July 2006 - June 2007	M	30	New	PTB-	Unknown	Treatment completed
July 2006 - June 2007	F	12	New	EPTB	Unknown	Treatment completed
July 2006 - June 2007	F	20	New	EPTB	Unknown	Treatment completed
July 2006 - June 2007	M	21	New	PTB+	Unknown	Transferred out
July 2006 - June 2007	F	50	New	EPTB	Unknown	Defaulter
July 2006 - June 2007	F	35	New	PTB-	Unknown	Treatment completed
July 2006 - June 2007	M	25	New	EPTB	Unknown	Transferred out
July 2006 - June 2007	F	40	New	EPTB	Unknown	Defaulter
July 2006 - June 2007	M	55	New	EPTB	Unknown	Died
July 2006 - June 2007	M	38	New	EPTB	Unknown	Defaulter
July 2006 - June 2007	F	38	New	EPTB	Unknown	Transferred out
July 2006 - June 2007	M	16	New	PTB-	Unknown	Treatment completed
July 2006 - June 2007	M	30	New	PTB-	Unknown	Treatment completed
July 2006 - June 2007	M	9	New	EPTB	Unknown	Treatment completed
July 2006 - June 2007	F	28	New	PTB-	Unknown	Treatment completed
July 2006 - June 2007	M	29	New	PTB-	Unknown	Treatment completed
July 2006 - June 2007	F	27	New	PTB-	Unknown	Treatment completed
July 2006 - June 2007	M	35	New	PTB-	Unknown	Died
July 2006 - June 2007	F	35	New	PTB-	Unknown	Died
July 2006 - June 2007	M	28	New	EPTB	Unknown	Defaulter
July 2006 - June 2007	M	37	New	PTB+	Unknown	Interupted
July 2006 - June 2007	F	14	New	PTB-	Unknown	Treatment completed
July 2006 - June 2007	M	20	New	EPTB	Unknown	Defaulter
July 2006 - June 2007	F	28	New	PTB-	Unknown	Transferred out
July 2006 - June 2007	M	26	New	EPTB	Unknown	Treatment completed
July 2006 - June 2007	M	35	New	PTB-	Unknown	Treatment completed
July 2006 - June 2007	M	24	New	PTB-	Unknown	Treatment completed
July 2006 - June 2007	M	30	New	PTB-	Unknown	Treatment completed
July 2006 - June 2007	F	34	New	EPTB	Unknown	Treatment completed
July 2006 - June 2007	F	35	Transfer in	PTB+	Unknown	Treatment completed
July 2006 - June 2007	M	20	New	PTB+	Unknown	Treatment completed
July 2006 - June 2007	F	18	New	PTB+	Unknown	Cured
July 2006 - June 2007	F	28	New	PTB+	Unknown	Treatment completed
July 2006 - June 2007	M	32	New	PTB-	Unknown	Interupted
July 2006 - June 2007	F	25	New	PTB-	Unknown	Transferred out
July 2006 - June 2007	M	32	New	PTB+	Unknown	Treatment completed
July 2006 - June 2007	F	46	New	PTB-	Unknown	Treatment completed
July 2006 - June 2007	F	24	New	EPTB	Unknown	Treatment completed
July 2006 - June 2007	F	24	New	PTB-	Unknown	Treatment completed
July 2006 - June 2007	M	29	New	PTB+	Unknown	Cured
July 2006 - June 2007	M	19	New	PTB+	Unknown	Cured
July 2006 - June 2007	M	38	New	PTB-	Unknown	Interupted
July 2006 - June 2007	F	3	New	PTB-	Unknown	Transferred out
July 2006 - June 2007	F	40	New	PTB-	Unknown	Treatment completed
July 2006 - June 2007	M	0.7	New	PTB-	Unknown	Transferred out
July 2006 - June 2007	F	22	New	PTB-	Unknown	Treatment completed
July 2006 - June 2007	M	30	New	EPTB	Unknown	Treatment completed
July 2006 - June 2007	M	32	New	PTB-	Unknown	Treatment completed
July 2006 - June 2007	M	30	New	EPTB	Unknown	Treatment completed
July 2006 - June 2007	M	40	New	EPTB	Unknown	Interupted
July 2006 - June 2007	F	35	New	PTB+	Unknown	Cured
July 2006 - June 2007	F	15	New	PTB-	Unknown	Treatment completed
July 2006 - June 2007	F	35	New	PTB+	Unknown	Transferred out
July 2006 - June 2007	F	40	New	PTB-	Unknown	Treatment completed
July 2006 - June 2007	F	23	New	EPTB	Unknown	Interupted
July 2006 - June 2007	M	30	New	EPTB	Unknown	Treatment completed
July 2006 - June 2007	F	20	New	PTB+	Unknown	Cured
July 2006 - June 2007	M	35	New	PTB-	Unknown	Treatment completed
July 2006 - June 2007	M	60	New	PTB-	Unknown	Treatment completed
July 2006 - June 2007	M	50	New	PTB-	Unknown	Defaulter
July 2006 - June 2007	F	19	New	PTB+	Unknown	Treatment completed
July 2006 - June 2007	M	3	New	PTB+	Unknown	Treatment completed
July 2006 - June 2007	F	50	New	EPTB	Unknown	Transferred out
July 2006 - June 2007	F	28	New	PTB+	Unknown	Cured
July 2006 - June 2007	F	23	New	PTB+	Unknown	Treatment completed
July 2006 - June 2007	M	13	New	EPTB	Unknown	Transferred out
July 2006 - June 2007	M	2	New	PTB-	Unknown	Defaulter
July 2006 - June 2007	M	58	New	PTB-	Unknown	Treatment completed
July 2006 - June 2007	F	30	New	PTB-	Unknown	Defaulter
July 2006 - June 2007	M	21	New	EPTB	Unknown	Died
July 2006 - June 2007	M	20	New	PTB-	Unknown	Defaulter
July 2006 - June 2007	F	38	New	PTB-	Unknown	Transferred out
July 2006 - June 2007	M	23	New	PTB+	Unknown	Treatment completed
July 2006 - June 2007	F	40	New	EPTB	Unknown	Transferred out
July 2006 - June 2007	F	19	New	PTB-	Unknown	Treatment completed
July 2006 - June 2007	F	24	New	PTB-	Unknown	Treatment completed
July 2006 - June 2007	M	20	New	EPTB	Unknown	Treatment completed
July 2006 - June 2007	M	30	New	PTB+	Unknown	Cured
July 2006 - June 2007	F	40	Other	PTB-	Unknown	Died
July 2006 - June 2007	M	11	New	EPTB	Unknown	Treatment completed
July 2006 - June 2007	F	33	New	PTB-	Unknown	Treatment completed
July 2006 - June 2007	M	33	New	EPTB	Unknown	Treatment completed
July 2006 - June 2007	M	45	New	PTB-	Unknown	Treatment completed
July 2006 - June 2007	F	17	New	EPTB	Unknown	Defaulter
July 2006 - June 2007	M	30	Other	EPTB	Unknown	Defaulter
July 2006 - June 2007	F	25	New	EPTB	Unknown	Treatment completed
July 2006 - June 2007	F	20	New	PTB+	Unknown	Treatment completed
July 2006 - June 2007	M	38	New	PTB-	Unknown	Treatment completed
July 2006 - June 2007	M	50	New	PTB+	Unknown	Treatment completed
July 2006 - June 2007	M	8	New	PTB-	Unknown	Transferred out
July 2006 - June 2007	M	30	New	EPTB	Unknown	Treatment completed
July 2006 - June 2007	M	20	New	PTB-	Unknown	Treatment completed
July 2006 - June 2007	M	38	Relapse	PTB+	Unknown	Died
July 2006 - June 2007	M	58	New	EPTB	Unknown	Transferred out
July 2006 - June 2007	M	40	New	PTB+	Unknown	Transferred out
July 2006 - June 2007	M	40	New	EPTB	Unknown	Transferred out
July 2006 - June 2007	F	30	New	EPTB	Unknown	Treatment completed
July 2006 - June 2007	F	3	New	EPTB	Unknown	Treatment completed
July 2006 - June 2007	M	45	New	EPTB	Unknown	Transferred out
July 2006 - June 2007	M	55	New	PTB-	Unknown	Treatment completed
July 2006 - June 2007	F	24	New	PTB-	Unknown	Treatment completed
July 2006 - June 2007	M	25	New	PTB+	Unknown	Transferred out
July 2006 - June 2007	M	28	New	EPTB	Unknown	Transferred out
July 2006 - June 2007	M	30	New	PTB+	Unknown	Transferred out
July 2006 - June 2007	F	0.8	New	EPTB	Unknown	Treatment completed
July 2006 - June 2007	M	35	New	PTB-	Unknown	Treatment completed
July 2006 - June 2007	M	27	New	PTB-	Unknown	Transferred out
July 2006 - June 2007	M	50	New	PTB-	Unknown	Interupted
July 2006 - June 2007	M	17	Relapse	PTB+	Unknown	Defaulter
July 2006 - June 2007	M	65	New	PTB-	Unknown	Interupted
July 2006 - June 2007	M	35	New	PTB-	Unknown	Treatment completed
July 2006 - June 2007	F	28	New	PTB-	Unknown	Treatment completed
July 2006 - June 2007	M	30	New	PTB+	Unknown	Cured
July 2006 - June 2007	F	5	New	EPTB	Unknown	Treatment completed
July 2006 - June 2007	M	27	New	PTB+	Unknown	Treatment completed
July 2006 - June 2007	M	35	New	PTB-	Unknown	Interupted
July 2006 - June 2007	F	45	New	PTB+	Unknown	Treatment completed
July 2006 - June 2007	M	70	New	PTB-	Unknown	Died
July 2006 - June 2007	M	18	Transfer in	EPTB	Unknown	Treatment completed
July 2006 - June 2007	M	20	New	EPTB	Unknown	Transferred out
July 2006 - June 2007	M	27	New	PTB-	Unknown	Treatment completed
July 2006 - June 2007	F	48	New	PTB-	Unknown	Defaulter
July 2006 - June 2007	M	40	New	PTB-	Unknown	Treatment completed
July 2006 - June 2007	M	19	New	EPTB	Unknown	Treatment completed
July 2006 - June 2007	F	0.9	New	EPTB	Unknown	Transferred out
July 2006 - June 2007	F	18	New	EPTB	Unknown	Treatment completed
July 2006 - June 2007	F	32	New	PTB-	Reactive	Treatment completed
July 2006 - June 2007	F	32	New	PTB-	Reactive	Treatment completed
July 2006 - June 2007	M	18	New	PTB-	Non reactive	Treatment completed
July 2006 - June 2007	M	22	New	PTB+	Unknown	Cured
July 2006 - June 2007	F	45	New	PTB-	Reactive	Died
July 2007 - June 2008	M	7	New	PTB-	Unknown	Transferred out
July 2007 - June 2008	M	7	New	EPTB	Unknown	Transferred out
July 2007 - June 2008	M	20	Transfer in	PTB-	Unknown	Treatment completed
July 2007 - June 2008	M	4	Transfer in	PTB-	Reactive	Treatment completed
July 2007 - June 2008	F	35	New	EPTB	Unknown	Died
July 2007 - June 2008	M	45	New	PTB+	Unknown	Transferred out
July 2007 - June 2008	M	35	New	PTB-	Non reactive	Transferred out
July 2007 - June 2008	M	22	New	PTB+	Non reactive	Cured
July 2007 - June 2008	F	45	New	PTB-	Unknown	Transferred out
July 2007 - June 2008	F	28	New	PTB-	Reactive	Treatment completed
July 2007 - June 2008	M	38	New	PTB+	Non reactive	Cured
July 2007 - June 2008	M	35	New	PTB-	Reactive	Treatment completed
July 2007 - June 2008	F	35	New	PTB-	Reactive	Treatment completed
July 2007 - June 2008	M	70	New	EPTB	Unknown	Transferred out
July 2007 - June 2008	M	8	New	EPTB	Unknown	Interupted
July 2007 - June 2008	M	20	New	EPTB	Non reactive	Treatment completed
July 2007 - June 2008	M	20	Transfer in	PTB+	Non reactive	Transferred out
July 2007 - June 2008	F	30	Other	PTB-	Reactive	Treatment completed
July 2007 - June 2008	M	48	New	PTB-	Reactive	Died
July 2007 - June 2008	M	5	New	PTB+	Non reactive	Treatment completed
July 2007 - June 2008	F	20	New	PTB+	Non reactive	Treatment completed
July 2007 - June 2008	M	35	New	PTB-	Non reactive	Transferred out
July 2007 - June 2008	M	38	New	PTB-	Reactive	Treatment completed
July 2007 - June 2008	M	28	New	PTB-	Non reactive	Treatment completed
July 2007 - June 2008	F	30	New	PTB+	Non reactive	Treatment completed
July 2007 - June 2008	F	10	New	EPTB	Non reactive	Treatment completed
July 2007 - June 2008	F	23	New	PTB+	Non reactive	Treatment completed
July 2007 - June 2008	M	52	New	PTB+	Non reactive	Defaulter
July 2007 - June 2008	M	40	New	PTB+	Reactive	Transferred out
July 2007 - June 2008	F	37	New	EPTB	Unknown	Treatment completed
July 2007 - June 2008	M	25	New	PTB-	Reactive	Treatment completed
July 2007 - June 2008	F	35	New	PTB+	Non reactive	Treatment completed
July 2007 - June 2008	F	36	New	PTB-	Reactive	Treatment completed
July 2007 - June 2008	M	30	New	PTB-	Non reactive	Treatment completed
July 2007 - June 2008	M	35	New	EPTB	Non reactive	Transferred out
July 2007 - June 2008	F	45	Other	PTB-	Non reactive	Defaulter
July 2007 - June 2008	M	38	New	EPTB	Non reactive	Transferred out
July 2007 - June 2008	F	26	New	EPTB	Non reactive	Treatment completed
July 2007 - June 2008	M	52	New	PTB-	Non reactive	Treatment completed
July 2007 - June 2008	M	21	Other	EPTB	Reactive	Interupted
July 2007 - June 2008	M	25	New	PTB-	Non reactive	Treatment completed
July 2007 - June 2008	F	4	New	EPTB	Non reactive	Treatment completed
July 2007 - June 2008	M	27	New	PTB-	Reactive	Treatment completed
July 2007 - June 2008	M	51	New	PTB-	Reactive	Died
July 2007 - June 2008	M	4	New	PTB-	Reactive	Treatment completed
July 2007 - June 2008	M	23	New	PTB-	Reactive	Transferred out
July 2007 - June 2008	F	35	New	PTB+	Non reactive	Transferred out
July 2007 - June 2008	F	11	New	PTB-	Non reactive	Transferred out
July 2007 - June 2008	F	25	New	PTB-	Reactive	Treatment completed
July 2007 - June 2008	M	55	New	PTB-	Unknown	Treatment completed
July 2007 - June 2008	M	18	New	PTB-	Unknown	Treatment completed
July 2007 - June 2008	F	4	New	PTB-	Unknown	Treatment completed
July 2007 - June 2008	M	32	New	PTB-	Reactive	Treatment completed
July 2007 - June 2008	F	22	New	EPTB	Non reactive	Transferred out
July 2007 - June 2008	M	22	New	PTB+	Non reactive	Treatment completed
July 2007 - June 2008	M	45	Defaulter	PTB+	Reactive	Treatment completed
July 2007 - June 2008	M	42	New	PTB-	Reactive	Treatment completed
July 2007 - June 2008	F	38	New	PTB-	Non reactive	Treatment completed
July 2007 - June 2008	M	23	New	EPTB	Non reactive	Treatment completed
July 2007 - June 2008	F	26	New	PTB-	Reactive	Treatment completed
July 2007 - June 2008	M	28	New	PTB-	Reactive	Treatment completed
July 2007 - June 2008	M	65	New	PTB-	Non reactive	Transferred out
July 2007 - June 2008	M	20	New	PTB-	Reactive	Died
July 2007 - June 2008	M	47	New	PTB+	Unknown	Died
July 2007 - June 2008	M	55	New	PTB+	Unknown	Cured
July 2007 - June 2008	M	18	New	PTB+	Unknown	Cured
July 2007 - June 2008	M	50	New	PTB+	Non reactive	Cured
July 2007 - June 2008	M	21	New	EPTB	Non reactive	Treatment completed
July 2007 - June 2008	M	29	New	PTB-	Reactive	Treatment completed
July 2007 - June 2008	F	31	New	PTB-	Reactive	Treatment completed
July 2007 - June 2008	M	7	New	EPTB	Non reactive	Transferred out
July 2007 - June 2008	M	30	New	EPTB	Non reactive	Defaulter
July 2007 - June 2008	M	40	New	PTB-	Reactive	Treatment completed
July 2007 - June 2008	F	60	New	PTB+	Unknown	Cured
July 2007 - June 2008	M	28	New	EPTB	Non reactive	Treatment completed
July 2007 - June 2008	M	40	New	PTB-	Unknown	Transferred out
July 2007 - June 2008	M	30	Relapse	PTB-	Reactive	Treatment completed
July 2007 - June 2008	M	54	Relapse	PTB-	Non reactive	Died
July 2007 - June 2008	M	55	New	PTB-	Unknown	Treatment completed
July 2007 - June 2008	M	20	Failure	EPTB	Non reactive	Treatment completed
July 2007 - June 2008	F	8	New	EPTB	Unknown	Treatment completed
July 2007 - June 2008	F	26	New	PTB-	Reactive	Died
July 2007 - June 2008	F	24	New	PTB+	Non reactive	Treatment completed
July 2007 - June 2008	M	24	Failure	EPTB	Non reactive	Treatment completed
July 2007 - June 2008	M	40	New	PTB-	Reactive	Transferred out
July 2007 - June 2008	F	35	New	EPTB	Non reactive	Treatment completed
July 2007 - June 2008	M	28	New	EPTB	Non reactive	Treatment completed
July 2007 - June 2008	F	58	New	PTB-	Non reactive	Treatment completed
July 2007 - June 2008	F	36	New	PTB-	Non reactive	Treatment completed
July 2007 - June 2008	M	24	New	EPTB	Non reactive	Treatment completed
July 2007 - June 2008	F	26	New	PTB-	Reactive	Treatment completed
July 2007 - June 2008	F	25	New	EPTB	Reactive	Treatment completed
July 2007 - June 2008	M	30	New	EPTB	Non reactive	Transferred out
July 2007 - June 2008	M	28	New	PTB-	Reactive	Treatment completed
July 2007 - June 2008	F	25	New	PTB-	Reactive	Transferred out
July 2007 - June 2008	F	35	New	PTB+	Non reactive	Treatment completed
July 2007 - June 2008	F	35	New	PTB-	Non reactive	Treatment completed
July 2007 - June 2008	F	15	New	EPTB	Non reactive	Treatment completed
July 2007 - June 2008	M	29	New	PTB-	Unknown	Treatment completed
July 2007 - June 2008	F	24	New	PTB+	Non reactive	Transferred out
July 2007 - June 2008	M	20	New	PTB+	Non reactive	Transferred out
July 2007 - June 2008	F	22	New	PTB+	Non reactive	Died
July 2007 - June 2008	M	50	New	PTB+	Non reactive	Treatment completed
July 2007 - June 2008	M	30	New	PTB-	Reactive	Treatment completed
July 2007 - June 2008	M	49	New	PTB-	Reactive	Treatment completed
July 2007 - June 2008	M	31	New	PTB+	Unknown	Transferred out
July 2007 - June 2008	M	38	New	PTB-	Non reactive	Transferred out
July 2007 - June 2008	M	28	New	PTB+	Non reactive	Transferred out
July 2007 - June 2008	F	50	New	PTB+	Non reactive	Transferred out
July 2007 - June 2008	M	48	Relapse	PTB+	Unknown	Transferred out
July 2007 - June 2008	M	25	New	EPTB	Non reactive	Defaulter
July 2007 - June 2008	F	30	New	PTB-	Reactive	Treatment completed
July 2007 - June 2008	M	32	New	PTB-	Reactive	Defaulter
July 2007 - June 2008	F	20	New	PTB-	Reactive	Treatment completed
July 2007 - June 2008	M	25	New	PTB+	Reactive	Died
July 2007 - June 2008	F	30	New	PTB-	Reactive	Transferred out
July 2007 - June 2008	M	60	New	PTB-	Reactive	Defaulter
July 2007 - June 2008	F	34	New	PTB+	Non reactive	Cured
July 2007 - June 2008	M	32	New	PTB-	Reactive	Treatment completed
July 2007 - June 2008	M	25	New	PTB+	Reactive	Cured
July 2007 - June 2008	F	13	New	EPTB	Non reactive	Interupted
July 2007 - June 2008	F	42	New	PTB-	Reactive	Treatment completed
July 2007 - June 2008	M	32	New	PTB-	Non reactive	Defaulter
July 2007 - June 2008	M	58	New	PTB-	Reactive	Transferred out
July 2007 - June 2008	M	31	New	PTB-	Reactive	Treatment completed
July 2007 - June 2008	M	55	New	PTB-	Unknown	Died
July 2007 - June 2008	M	27	New	EPTB	Non reactive	Treatment completed
July 2007 - June 2008	M	30	New	EPTB	Reactive	Treatment completed
July 2007 - June 2008	F	12	New	EPTB	Non reactive	Treatment completed
July 2007 - June 2008	F	18	New	PTB+	Non reactive	Cured
July 2007 - June 2008	F	30	New	PTB+	Non reactive	Cured
July 2007 - June 2008	M	25	New	PTB-	Reactive	Treatment completed
July 2007 - June 2008	M	30	New	PTB-	Non reactive	Defaulter
July 2007 - June 2008	F	28	New	PTB+	Non reactive	Cured
July 2007 - June 2008	M	73	Transfer in	PTB-	Unknown	Transferred out
July 2007 - June 2008	F	2.4	New	PTB-	Non reactive	Died
July 2007 - June 2008	M	58	Transfer in	PTB-	Reactive	Defaulter
July 2007 - June 2008	M	18	New	PTB+	Non reactive	Cured
July 2007 - June 2008	M	24	New	EPTB	Reactive	Treatment completed
July 2007 - June 2008	M	30	New	PTB+	Unknown	Transferred out
July 2007 - June 2008	F	50	New	PTB-	Non reactive	Treatment completed
July 2007 - June 2008	M	40	New	EPTB	Non reactive	Transferred out
July 2007 - June 2008	M	21	New	PTB-	Non reactive	Treatment completed
July 2007 - June 2008	F	35	New	EPTB	Non reactive	Treatment completed
July 2007 - June 2008	F	20	New	PTB+	Non reactive	Died
July 2007 - June 2008	M	64	Relapse	PTB-	Non reactive	Died
July 2007 - June 2008	F	30	New	PTB-	Reactive	Treatment completed
July 2007 - June 2008	M	35	New	PTB-	Reactive	Died
July 2007 - June 2008	F	30	New	PTB+	Reactive	Cured
July 2007 - June 2008	F	45	New	PTB-	Reactive	Treatment completed
July 2007 - June 2008	M	17	New	PTB-	Unknown	Treatment completed
July 2007 - June 2008	M	15	New	EPTB	Non reactive	Treatment completed
July 2007 - June 2008	M	11	New	PTB-	Non reactive	Died
July 2007 - June 2008	F	27	New	PTB+	Non reactive	Cured
July 2007 - June 2008	F	60	New	EPTB	Unknown	Treatment completed
July 2007 - June 2008	F	25	New	PTB-	Non reactive	Treatment completed
July 2007 - June 2008	F	22	New	PTB+	Reactive	Cured
July 2007 - June 2008	F	29	New	PTB-	Reactive	Treatment completed
July 2007 - June 2008	M	35	New	EPTB	Non reactive	Transferred out
July 2007 - June 2008	F	20	New	EPTB	Non reactive	Treatment completed
July 2007 - June 2008	M	33	New	PTB-	Reactive	Treatment completed
July 2007 - June 2008	F	40	New	PTB-	Reactive	Treatment completed
July 2007 - June 2008	F	40	Relapse	PTB-	Non reactive	Treatment completed
July 2007 - June 2008	F	5	New	PTB-	Non reactive	Transferred out
July 2007 - June 2008	F	25	New	PTB-	Reactive	Interupted
July 2007 - June 2008	M	28	New	EPTB	Non reactive	Treatment completed
July 2007 - June 2008	M	20	Transfer in	PTB+	Non reactive	Cured
July 2007 - June 2008	M	38	New	PTB-	Reactive	Treatment completed
July 2007 - June 2008	M	38	New	PTB-	Reactive	Transferred out
July 2007 - June 2008	M	39	New	PTB-	Non reactive	Defaulter
July 2007 - June 2008	M	30	New	PTB-	Reactive	Transferred out
July 2007 - June 2008	M	27	New	PTB-	Unknown	Treatment completed
July 2007 - June 2008	M	27	New	PTB+	Non reactive	Treatment completed
July 2007 - June 2008	M	5	New	EPTB	Non reactive	Transferred out
July 2007 - June 2008	F	28	New	EPTB	Non reactive	Treatment completed
July 2007 - June 2008	F	35	New	EPTB	Non reactive	Transferred out
July 2007 - June 2008	M	50	New	EPTB	Non reactive	Died
July 2007 - June 2008	M	50	New	EPTB	Non reactive	Transferred out
July 2007 - June 2008	M	17	New	PTB-	Non reactive	Treatment completed
July 2007 - June 2008	M	11	New	PTB-	Non reactive	Died
July 2007 - June 2008	F	18	New	PTB+	Non reactive	Cured
July 2007 - June 2008	M	1.2	New	EPTB	Non reactive	Transferred out
July 2007 - June 2008	F	24	New	PTB-	Reactive	Died
July 2007 - June 2008	M	3	New	PTB-	Non reactive	Interupted
July 2007 - June 2008	F	45	New	PTB-	Non reactive	Treatment completed
July 2007 - June 2008	F	17	New	PTB-	Reactive	Transferred out
July 2007 - June 2008	F	32	New	EPTB	Reactive	Treatment completed
July 2007 - June 2008	M	51	Relapse	PTB+	Non reactive	Transferred out
July 2007 - June 2008	F	33	New	PTB-	Reactive	Died
July 2007 - June 2008	M	55	New	PTB-	Non reactive	Transferred out
July 2007 - June 2008	M	18	New	PTB-	Non reactive	Treatment completed
July 2007 - June 2008	M	14	New	PTB-	Non reactive	Transferred out
July 2007 - June 2008	F	33	New	PTB+	Reactive	Cured
July 2007 - June 2008	M	28	New	PTB-	Reactive	Treatment completed
July 2007 - June 2008	M	55	Relapse	PTB+	Non reactive	Treatment completed
July 2007 - June 2008	F	25	New	EPTB	Non reactive	Transferred out
July 2007 - June 2008	M	21	New	EPTB	Non reactive	Transferred out
July 2007 - June 2008	F	25	New	PTB-	Reactive	Treatment completed
July 2007 - June 2008	M	35	New	PTB-	Unknown	Treatment completed
July 2007 - June 2008	M	60	New	EPTB	Non reactive	Treatment completed
July 2007 - June 2008	M	40	New	PTB-	Reactive	Transferred out
July 2008 - June 2009	F	15	New	PTB+	Reactive	Cured
July 2008 - June 2009	M	36	New	PTB-	Reactive	Treatment completed
July 2008 - June 2009	M	35	New	PTB-	Unknown	Transferred out
July 2008 - June 2009	M	31	New	PTB-	Reactive	Treatment completed
July 2008 - June 2009	M	40	New	PTB-	Non reactive	Transferred out
July 2008 - June 2009	M	30	New	PTB+	Non reactive	Cured
July 2008 - June 2009	M	45	New	PTB-	Non reactive	Treatment completed
July 2008 - June 2009	F	30	New	PTB-	Reactive	Died
July 2008 - June 2009	M	30	New	PTB-	Reactive	Treatment completed
July 2008 - June 2009	M	40	New	PTB-	Reactive	Treatment completed
July 2008 - June 2009	M	45	New	PTB-	Non reactive	Treatment completed
July 2008 - June 2009	M	55	New	PTB-	Non reactive	Treatment completed
July 2008 - June 2009	M	35	New	PTB-	Reactive	Treatment completed
July 2008 - June 2009	M	0.5	New	PTB-	Unknown	Treatment completed
July 2008 - June 2009	M	15	New	EPTB	Non reactive	Treatment completed
July 2008 - June 2009	M	22	New	PTB+	Non reactive	Transferred out
July 2008 - June 2009	M	42	New	PTB+	Reactive	Cured
July 2008 - June 2009	F	14	Failure	EPTB	Non reactive	Treatment completed
July 2008 - June 2009	M	15	Failure	EPTB	Non reactive	Transferred out
July 2008 - June 2009	F	44	New	PTB-	Non reactive	Treatment completed
July 2008 - June 2009	F	45	New	PTB+	Non reactive	Transferred out
July 2008 - June 2009	M	2.7	New	EPTB	Non reactive	Treatment completed
July 2008 - June 2009	M	21	Transfer in	PTB+	Non reactive	Cured
July 2008 - June 2009	F	17	New	EPTB	Non reactive	Treatment completed
July 2008 - June 2009	F	21	New	PTB-	Reactive	Treatment completed
July 2008 - June 2009	M	2	New	PTB-	Non reactive	Treatment completed
July 2008 - June 2009	F	38	New	PTB+	Non reactive	Transferred out
July 2008 - June 2009	M	18	New	PTB+	Non reactive	Transferred out
July 2008 - June 2009	M	82	New	PTB-	Non reactive	Treatment completed
July 2008 - June 2009	F	22	New	PTB+	Non reactive	Cured
July 2008 - June 2009	M	58	New	PTB-	Non reactive	Transferred out
July 2008 - June 2009	M	12	Failure	EPTB	Non reactive	Treatment completed
July 2008 - June 2009	F	16	New	EPTB	Non reactive	Treatment completed
July 2008 - June 2009	M	25	New	PTB-	Reactive	Died
July 2008 - June 2009	F	27	New	PTB-	Reactive	Died
July 2008 - June 2009	F	40	New	PTB-	Non reactive	Transferred out
July 2008 - June 2009	M	45	New	PTB+	Non reactive	Cured
July 2008 - June 2009	M	38	New	EPTB	Non reactive	Treatment completed
July 2008 - June 2009	M	50	New	PTB-	Non reactive	Transferred out
July 2008 - June 2009	F	25	Failure	EPTB	Non reactive	Transferred out
July 2008 - June 2009	M	25	New	EPTB	Reactive	Died
July 2008 - June 2009	F	16	New	PTB+	Non reactive	Treatment completed
July 2008 - June 2009	M	14	New	EPTB	Non reactive	Transferred out
July 2008 - June 2009	M	39	New	PTB-	Reactive	Transferred out
July 2008 - June 2009	M	30	New	PTB-	Non reactive	Treatment completed
July 2008 - June 2009	M	30	New	PTB-	Reactive	Defaulter
July 2008 - June 2009	F	4	New	EPTB	Non reactive	Transferred out
July 2008 - June 2009	F	35	Transfer in	PTB+	Unknown	Cured
July 2008 - June 2009	M	3	New	EPTB	Unknown	Treatment completed
July 2008 - June 2009	F	13	New	PTB+	Non reactive	Treatment completed
July 2008 - June 2009	F	35	Relapse	PTB+	Non reactive	Transferred out
July 2008 - June 2009	F	35	Transfer in	PTB-	Non reactive	Treatment completed
July 2008 - June 2009	M	36	New	PTB+	Reactive	Cured
July 2008 - June 2009	M	20	New	PTB-	Non reactive	Treatment completed
July 2008 - June 2009	F	35	New	PTB-	Non reactive	Transferred out
July 2008 - June 2009	F	25	New	EPTB	Unknown	Treatment completed
July 2008 - June 2009	F	50	New	PTB-	Non reactive	Transferred out
July 2008 - June 2009	F	25	New	EPTB	Non reactive	Transferred out
July 2008 - June 2009	M	45	New	PTB-	Non reactive	Treatment completed
July 2008 - June 2009	M	17	New	EPTB	Non reactive	Transferred out
July 2008 - June 2009	M	19	Relapse	PTB+	Reactive	Cured
July 2008 - June 2009	M	45	Transfer in	PTB-	Reactive	Treatment completed
July 2008 - June 2009	M	2	New	PTB-	Unknown	Transferred out
July 2008 - June 2009	M	50	New	EPTB	Unknown	Treatment completed
July 2008 - June 2009	F	12	New	PTB-	Non reactive	Treatment completed
July 2008 - June 2009	F	13	New	PTB+	Non reactive	Treatment completed
July 2008 - June 2009	M	35	New	EPTB	Non reactive	Treatment completed
July 2008 - June 2009	M	58	New	PTB-	Unknown	Treatment completed
July 2008 - June 2009	M	28	New	PTB-	Non reactive	Treatment completed
July 2008 - June 2009	F	25	New	PTB-	Unknown	Treatment completed
July 2008 - June 2009	F	30	New	PTB+	Reactive	Interupted
July 2008 - June 2009	F	35	New	PTB-	Reactive	Treatment completed
July 2008 - June 2009	F	30	New	PTB+	Reactive	Transferred out
July 2008 - June 2009	M	32	New	PTB-	Non reactive	Transferred out
July 2008 - June 2009	M	50	Relapse	PTB-	Non reactive	Transferred out
July 2008 - June 2009	M	55	New	PTB+	Non reactive	Transferred out
July 2008 - June 2009	F	16	New	EPTB	Non reactive	Treatment completed
July 2008 - June 2009	M	38	New	PTB-	Non reactive	Treatment completed
July 2008 - June 2009	M	65	New	PTB-	Non reactive	Treatment completed
July 2008 - June 2009	M	30	Relapse	PTB-	Non reactive	Treatment completed
July 2008 - June 2009	M	38	New	PTB-	Non reactive	Treatment completed
July 2008 - June 2009	M	23	New	PTB-	Non reactive	Treatment completed
July 2008 - June 2009	M	35	New	PTB-	Reactive	Died
July 2008 - June 2009	F	58	New	PTB-	Non reactive	Treatment completed
July 2008 - June 2009	F	40	New	PTB-	Non reactive	Transferred out
July 2008 - June 2009	F	55	New	PTB-	Unknown	Treatment completed
July 2008 - June 2009	F	45	New	PTB-	Non reactive	Treatment completed
July 2008 - June 2009	F	45	New	PTB-	Reactive	Transferred out
July 2008 - June 2009	F	40	New	PTB+	Non reactive	Transferred out
July 2008 - June 2009	M	25	New	PTB-	Reactive	Transferred out
July 2008 - June 2009	M	18	New	EPTB	Non reactive	Transferred out
July 2008 - June 2009	M	40	New	PTB-	Reactive	Treatment completed
July 2008 - June 2009	F	35	New	PTB+	Non reactive	Cured
July 2008 - June 2009	F	40	New	PTB-	Reactive	Treatment completed
July 2008 - June 2009	F	70	New	PTB-	Non reactive	Treatment completed
July 2008 - June 2009	F	35	New	PTB-	Reactive	Transferred out
July 2008 - June 2009	M	50	New	PTB-	Non reactive	Transferred out
July 2008 - June 2009	M	35	New	PTB-	Non reactive	Treatment completed
July 2008 - June 2009	M	40	Relapse	EPTB	Non reactive	Died
July 2008 - June 2009	M	0.7	New	EPTB	Non reactive	Transferred out
July 2008 - June 2009	M	27	New	PTB-	Reactive	Interupted
July 2008 - June 2009	M	22	New	PTB-	Reactive	Treatment completed
July 2008 - June 2009	M	20	New	PTB-	Non reactive	Treatment completed
July 2008 - June 2009	F	28	New	PTB+	Non reactive	Transferred out
July 2008 - June 2009	F	41	New	PTB-	Non reactive	Defaulter
July 2008 - June 2009	F	45	New	EPTB	Non reactive	Transferred out
July 2008 - June 2009	F	26	Relapse	PTB+	Reactive	Cured
July 2008 - June 2009	F	20	New	PTB+	Reactive	Defaulter
July 2008 - June 2009	F	25	New	PTB+	Non reactive	Transferred out
July 2008 - June 2009	M	7	New	PTB-	Non reactive	Interupted
July 2008 - June 2009	M	38	Transfer in	PTB+	Non reactive	Cured
July 2008 - June 2009	M	60	New	PTB-	Non reactive	Transferred out
July 2008 - June 2009	F	28	Relapse	PTB-	Non reactive	Treatment completed
July 2008 - June 2009	F	40	New	PTB-	Non reactive	Treatment completed
July 2008 - June 2009	M	30	New	PTB-	Non reactive	Treatment completed
July 2008 - June 2009	F	19	New	PTB-	Reactive	Treatment completed
July 2008 - June 2009	M	50	Relapse	PTB+	Unknown	Defaulter
July 2008 - June 2009	M	40	New	PTB+	Non reactive	Treatment completed
July 2008 - June 2009	M	38	New	PTB+	Reactive	Cured
July 2008 - June 2009	M	35	New	PTB-	Non reactive	Treatment completed
July 2008 - June 2009	M	17	New	PTB-	Non reactive	Treatment completed
July 2008 - June 2009	F	2	New	PTB-	Non reactive	Died
July 2008 - June 2009	M	19	New	EPTB	Non reactive	Treatment completed
July 2008 - June 2009	M	40	New	PTB-	Reactive	Interupted
July 2008 - June 2009	M	15	New	EPTB	Non reactive	Transferred out
July 2008 - June 2009	M	47	New	PTB-	Reactive	Treatment completed
July 2008 - June 2009	M	24	New	PTB+	Non reactive	Cured
July 2008 - June 2009	M	5	New	PTB+	Reactive	Transferred out
July 2008 - June 2009	M	38	New	PTB-	Non reactive	Treatment completed
July 2008 - June 2009	F	40	New	PTB+	Non reactive	Cured
July 2008 - June 2009	M	30	New	PTB-	Reactive	Treatment completed
July 2008 - June 2009	M	28	Failure	EPTB	Non reactive	Transferred out
July 2008 - June 2009	M	19	New	PTB-	Non reactive	Treatment completed
July 2008 - June 2009	M	35	New	PTB+	Unknown	Transferred out
July 2008 - June 2009	F	35	New	PTB-	Non reactive	Treatment completed
July 2008 - June 2009	M	1	New	EPTB	Non reactive	Transferred out
July 2008 - June 2009	F	50	New	PTB+	Non reactive	Cured
July 2008 - June 2009	M	15	New	PTB-	Non reactive	Treatment completed
July 2008 - June 2009	F	55	New	PTB+	Non reactive	Cured
July 2008 - June 2009	F	35	New	PTB+	Non reactive	Interupted
July 2008 - June 2009	M	18	Relapse	PTB+	Non reactive	Cured
July 2008 - June 2009	M	28	New	PTB+	Reactive	Transferred out
July 2008 - June 2009	F	40	New	PTB+	Unknown	Cured
July 2008 - June 2009	M	42	New	PTB-	Non reactive	Treatment completed
July 2008 - June 2009	M	21	New	PTB+	Unknown	Cured
July 2008 - June 2009	F	27	New	PTB-	Non reactive	Treatment completed
July 2008 - June 2009	M	35	New	PTB-	Reactive	Treatment completed
July 2008 - June 2009	M	20	New	PTB-	Non reactive	Treatment completed
July 2008 - June 2009	M	60	Relapse	EPTB	Non reactive	Treatment completed
July 2008 - June 2009	M	35	New	PTB+	Non reactive	Transferred out
July 2008 - June 2009	M	35	New	PTB-	Reactive	Treatment completed
July 2008 - June 2009	M	40	New	PTB-	Non reactive	Treatment completed
July 2008 - June 2009	M	40	New	PTB-	Non reactive	Transferred out
July 2008 - June 2009	F	30	New	EPTB	Non reactive	Treatment completed
July 2008 - June 2009	F	20	New	PTB-	Reactive	Transferred out
July 2008 - June 2009	F	68	New	PTB-	Non reactive	Treatment completed
July 2008 - June 2009	M	21	New	PTB-	Non reactive	Treatment completed
July 2008 - June 2009	M	72	New	PTB+	Unknown	Treatment completed
July 2008 - June 2009	F	5	New	PTB-	Non reactive	Transferred out
July 2008 - June 2009	F	30	New	PTB-	Non reactive	Transferred out
July 2008 - June 2009	F	20	New	PTB-	Non reactive	Transferred out
July 2008 - June 2009	M	42	New	PTB-	Non reactive	Treatment completed
July 2008 - June 2009	M	32	New	PTB-	Reactive	Treatment completed
July 2008 - June 2009	F	35	New	PTB-	Unknown	Transferred out
July 2008 - June 2009	M	32	Other	EPTB	Reactive	Treatment completed
July 2008 - June 2009	M	25	New	PTB-	Non reactive	Transferred out
July 2008 - June 2009	F	6	Relapse	EPTB	Non reactive	Treatment completed
July 2008 - June 2009	F	26	Other	PTB-	Reactive	Treatment completed
July 2008 - June 2009	M	45	New	PTB-	Non reactive	Transferred out
July 2008 - June 2009	M	40	New	PTB-	Non reactive	Died
July 2008 - June 2009	F	7	Relapse	PTB-	Reactive	Treatment completed
July 2008 - June 2009	F	30	New	PTB+	Reactive	Died
July 2008 - June 2009	M	44	New	PTB+	Non reactive	Transferred out
July 2008 - June 2009	F	4	New	PTB-	Non reactive	Transferred out
July 2008 - June 2009	F	45	New	PTB-	Reactive	Transferred out
July 2008 - June 2009	F	0.3	New	PTB-	Reactive	Died
July 2008 - June 2009	M	30	New	PTB-	Non reactive	Transferred out
July 2008 - June 2009	F	50	New	PTB-	Non reactive	Transferred out
July 2008 - June 2009	M	30	New	PTB+	Non reactive	Died
July 2009 - June 2010	F	7	New	PTB+	Non reactive	Cured
July 2009 - June 2010	M	20	New	PTB+	Reactive	Died
July 2009 - June 2010	M	30	New	PTB+	Non reactive	Treatment completed
July 2009 - June 2010	M	70	New	PTB-	Non reactive	Transferred out
July 2009 - June 2010	M	65	New	EPTB	Non reactive	Treatment completed
July 2009 - June 2010	M	17	New	PTB-	Unknown	Treatment completed
July 2009 - June 2010	M	29	New	EPTB	Non reactive	Treatment completed
July 2009 - June 2010	F	22	New	PTB+	Reactive	Cured
July 2009 - June 2010	M	19	New	EPTB	Unknown	Transferred out
July 2009 - June 2010	F	28	New	PTB+	Non reactive	Defaulter
July 2009 - June 2010	M	8	New	PTB+	Non reactive	Transferred out
July 2009 - June 2010	F	20	New	PTB-	Non reactive	Treatment completed
July 2009 - June 2010	F	50	New	PTB-	Non reactive	Interupted
July 2009 - June 2010	M	32	New	PTB-	Reactive	Treatment completed
July 2009 - June 2010	M	27	New	PTB+	Unknown	Cured
July 2009 - June 2010	M	19	New	PTB-	Reactive	Died
July 2009 - June 2010	F	5	New	PTB-	Non reactive	Transferred out
July 2009 - June 2010	M	18	New	PTB-	Non reactive	Treatment completed
July 2009 - June 2010	M	40	New	PTB-	Reactive	Treatment completed
July 2009 - June 2010	M	50	New	EPTB	Non reactive	Died
July 2009 - June 2010	M	39	Relapse	PTB-	Reactive	Treatment completed
July 2009 - June 2010	M	18	New	EPTB	Non reactive	Treatment completed
July 2009 - June 2010	F	40	New	PTB+	Unknown	Transferred out
July 2009 - June 2010	M	26	New	EPTB	Non reactive	Transferred out
July 2009 - June 2010	M	18	New	EPTB	Non reactive	Transferred out
July 2009 - June 2010	F	12	New	PTB-	Unknown	Treatment completed
July 2009 - June 2010	M	15	New	PTB+	Unknown	Transferred out
July 2009 - June 2010	M	15	New	PTB+	Unknown	Cured
July 2009 - June 2010	M	38	New	PTB-	Unknown	Treatment completed
July 2009 - June 2010	M	30	New	PTB+	Unknown	Treatment completed
July 2009 - June 2010	F	29	New	PTB+	Unknown	Transferred out
July 2009 - June 2010	F	24	New	PTB+	Unknown	Transferred out
July 2009 - June 2010	M	27	New	PTB+	Non reactive	Cured
July 2009 - June 2010	M	27	New	PTB+	Unknown	Transferred out
July 2009 - June 2010	F	29	New	PTB+	Unknown	Died
July 2009 - June 2010	M	22	New	PTB-	Unknown	Transferred out
July 2009 - June 2010	F	30	New	PTB+	Unknown	Cured
July 2009 - June 2010	F	52	New	PTB+	Unknown	Treatment completed
July 2009 - June 2010	M	40	New	PTB+	Reactive	Cured
July 2009 - June 2010	M	30	Relapse	PTB-	Reactive	Treatment completed
July 2009 - June 2010	F	50	New	PTB-	Non reactive	Treatment completed
July 2009 - June 2010	M	28	New	PTB-	Unknown	Treatment completed
July 2009 - June 2010	M	42	New	PTB-	Non reactive	Died
July 2009 - June 2010	F	8	New	PTB-	Non reactive	Transferred out
July 2009 - June 2010	F	2.5	New	PTB-	Non reactive	Treatment completed
July 2009 - June 2010	F	33	Other	PTB-	Reactive	Treatment completed
July 2009 - June 2010	F	28	Other	PTB-	Reactive	Treatment completed
July 2009 - June 2010	M	33	New	PTB-	Reactive	Treatment completed
July 2009 - June 2010	M	48	New	PTB-	Reactive	Interupted
July 2009 - June 2010	F	29	New	PTB-	Non reactive	Treatment completed
July 2009 - June 2010	M	28	Transfer in	EPTB	Unknown	Treatment completed
July 2009 - June 2010	M	16	New	PTB-	Non reactive	Transferred out
July 2009 - June 2010	F	24	New	EPTB	Non reactive	Treatment completed
July 2009 - June 2010	F	40	New	PTB-	Non reactive	Treatment completed
July 2009 - June 2010	M	28	New	PTB-	Reactive	Treatment completed
July 2009 - June 2010	F	45	New	PTB-	Non reactive	Transferred out
July 2009 - June 2010	F	2	New	PTB-	Non reactive	Treatment completed
July 2009 - June 2010	F	9	New	PTB-	Non reactive	Treatment completed
July 2009 - June 2010	M	32	New	EPTB	Unknown	Treatment completed
July 2009 - June 2010	M	35	New	EPTB	Non reactive	Transferred out
July 2009 - June 2010	F	4	New	PTB-	Non reactive	Defaulter
July 2009 - June 2010	F	24	New	PTB-	Non reactive	Transferred out
July 2009 - June 2010	F	60	New	PTB-	Unknown	Treatment completed
July 2009 - June 2010	M	30	New	PTB-	Non reactive	Transferred out
July 2009 - June 2010	M	40	New	PTB-	Non reactive	Defaulter
July 2009 - June 2010	M	37	New	PTB-	Reactive	Defaulter
July 2009 - June 2010	M	6	New	PTB-	Non reactive	Transferred out
July 2009 - June 2010	F	11	New	PTB-	Non reactive	Treatment completed
July 2009 - June 2010	F	45	New	PTB-	Unknown	Defaulter
July 2009 - June 2010	F	35	New	PTB-	Non reactive	Treatment completed
July 2009 - June 2010	F	20	New	PTB-	Non reactive	Defaulter
July 2009 - June 2010	F	6	New	PTB-	Non reactive	Transferred out
July 2009 - June 2010	M	18	New	PTB-	Non reactive	Treatment completed
July 2009 - June 2010	M	35	New	PTB-	Reactive	Transferred out
July 2009 - June 2010	F	8	New	EPTB	Non reactive	Treatment completed
July 2009 - June 2010	M	70	New	PTB-	Non reactive	Treatment completed
July 2009 - June 2010	M	2	New	PTB-	Unknown	Interupted
July 2009 - June 2010	M	40	New	PTB-	Non reactive	Treatment completed
July 2009 - June 2010	M	39	New	PTB-	Non reactive	Transferred out
July 2009 - June 2010	F	38	New	EPTB	Non reactive	Treatment completed
July 2009 - June 2010	F	30	New	PTB-	Non reactive	Transferred out
July 2009 - June 2010	F	0.4	New	PTB-	Non reactive	Transferred out
July 2009 - June 2010	F	60	New	PTB-	Non reactive	Treatment completed
July 2009 - June 2010	F	25	New	EPTB	Non reactive	Treatment completed
July 2009 - June 2010	F	20	New	PTB-	Non reactive	Treatment completed
July 2009 - June 2010	M	10	New	EPTB	Non reactive	Treatment completed
July 2009 - June 2010	F	25	New	PTB-	Non reactive	Transferred out
July 2009 - June 2010	F	45	New	PTB-	Non reactive	Treatment completed
July 2009 - June 2010	M	0.9	New	PTB-	Non reactive	Treatment completed
July 2009 - June 2010	M	30	New	PTB-	Non reactive	Treatment completed
July 2009 - June 2010	M	30	New	PTB-	Reactive	Defaulter
July 2009 - June 2010	M	20	Relapse	PTB+	Non reactive	Cured
July 2009 - June 2010	F	55	Relapse	PTB-	Non reactive	Treatment completed
July 2009 - June 2010	M	46	New	PTB-	Reactive	Treatment completed
July 2009 - June 2010	M	30	New	PTB-	Reactive	Defaulter
July 2009 - June 2010	M	36	New	PTB-	Reactive	Treatment completed
July 2009 - June 2010	M	39	New	PTB-	Non reactive	Treatment completed
July 2009 - June 2010	M	34	Relapse	PTB-	Non reactive	Transferred out
July 2009 - June 2010	M	50	New	PTB-	Non reactive	Treatment completed
July 2009 - June 2010	M	18	Failure	EPTB	Non reactive	Transferred out
July 2009 - June 2010	M	50	Failure	EPTB	Non reactive	Treatment completed
July 2009 - June 2010	M	25	Failure	PTB-	Reactive	Transferred out
July 2009 - June 2010	M	1	Failure	EPTB	Non reactive	Treatment completed
July 2009 - June 2010	M	16	Failure	EPTB	Non reactive	Treatment completed
July 2009 - June 2010	M	3	New	PTB-	Non reactive	Defaulter
July 2009 - June 2010	F	7	Failure	EPTB	Non reactive	Treatment completed
July 2009 - June 2010	M	50	Relapse	PTB-	Non reactive	Transferred out
July 2009 - June 2010	M	20	New	PTB-	Non reactive	Transferred out
July 2009 - June 2010	M	32	New	PTB+	Non reactive	Transferred out
July 2009 - June 2010	F	28	New	PTB-	Non reactive	Treatment completed
July 2009 - June 2010	F	32	Transfer in	PTB-	Reactive	Treatment completed
July 2009 - June 2010	M	20	New	PTB-	Non reactive	Transferred out
July 2009 - June 2010	M	40	New	EPTB	Non reactive	Treatment completed
July 2009 - June 2010	M	38	New	EPTB	Non reactive	Transferred out
July 2009 - June 2010	M	50	New	PTB-	Reactive	Died
July 2009 - June 2010	M	14	New	PTB-	Non reactive	Treatment completed
July 2009 - June 2010	F	30	New	PTB-	Non reactive	Treatment completed
July 2009 - June 2010	M	25	New	PTB+	Non reactive	Cured
July 2009 - June 2010	M	25	New	EPTB	Reactive	Died
July 2009 - June 2010	M	58	New	PTB-	Non reactive	Died
July 2009 - June 2010	M	36	New	PTB-	Non reactive	Treatment completed
July 2009 - June 2010	F	60	New	PTB-	Non reactive	Interupted
July 2009 - June 2010	M	17	New	PTB+	Non reactive	Defaulter
July 2009 - June 2010	F	25	New	PTB-	Reactive	Died
July 2009 - June 2010	F	55	New	PTB-	Non reactive	Transferred out
July 2009 - June 2010	M	63	New	PTB-	Non reactive	Treatment completed
July 2009 - June 2010	F	55	Relapse	PTB+	Non reactive	Cured
July 2009 - June 2010	M	20	New	PTB-	Non reactive	Transferred out
July 2009 - June 2010	F	29	New	PTB+	Reactive	Died
July 2009 - June 2010	F	34	New	PTB-	Non reactive	Transferred out
July 2009 - June 2010	F	35	New	PTB+	Non reactive	Cured
July 2009 - June 2010	F	38	New	PTB+	Non reactive	Cured
July 2009 - June 2010	M	22	New	PTB+	Non reactive	Transferred out
July 2009 - June 2010	M	29	New	PTB-	Non reactive	Treatment completed
July 2009 - June 2010	M	22	New	PTB-	Reactive	Died
July 2009 - June 2010	M	60	New	PTB-	Non reactive	Transferred out
July 2009 - June 2010	M	45	New	PTB-	Reactive	Treatment completed
July 2009 - June 2010	F	30	New	PTB+	Reactive	Cured
July 2009 - June 2010	M	37	New	PTB-	Non reactive	Transferred out
July 2009 - June 2010	M	40	New	PTB-	Non reactive	Transferred out
July 2009 - June 2010	M	32	New	PTB-	Non reactive	Treatment completed
July 2009 - June 2010	F	37	Transfer in	PTB-	Reactive	Treatment completed
July 2009 - June 2010	F	30	New	PTB+	Non reactive	Treatment completed
July 2009 - June 2010	F	20	New	PTB-	Unknown	Treatment completed
July 2009 - June 2010	F	35	Relapse	PTB+	Non reactive	Cured
July 2009 - June 2010	F	18	New	EPTB	Non reactive	Transferred out
July 2009 - June 2010	M	24	New	EPTB	Non reactive	Treatment completed
July 2009 - June 2010	F	38	New	PTB-	Non reactive	Transferred out
July 2009 - June 2010	F	20	New	PTB+	Non reactive	Cured
July 2009 - June 2010	M	60	New	PTB-	Non reactive	Transferred out
July 2009 - June 2010	F	35	New	PTB-	Non reactive	Treatment completed
July 2009 - June 2010	F	37	Relapse	PTB+	Reactive	Transferred out
July 2009 - June 2010	F	30	New	PTB-	Non reactive	Transferred out
July 2009 - June 2010	F	7	Failure	PTB-	Non reactive	Treatment completed
July 2009 - June 2010	M	40	Failure	PTB-	Non reactive	Treatment completed
July 2009 - June 2010	F	10	New	EPTB	Non reactive	Transferred out
July 2009 - June 2010	F	25	New	PTB-	Non reactive	Treatment completed
July 2009 - June 2010	F	22	New	PTB-	Reactive	Treatment completed
July 2009 - June 2010	M	5	New	PTB-	Non reactive	Transferred out
July 2009 - June 2010	M	35	New	PTB+	Non reactive	Cured
July 2009 - June 2010	M	42	New	EPTB	Reactive	Transferred out
July 2009 - June 2010	M	55	New	PTB-	Non reactive	Treatment completed
July 2009 - June 2010	F	6	Relapse	PTB-	Non reactive	Treatment completed
July 2009 - June 2010	M	30	New	PTB-	Reactive	Transferred out
July 2009 - June 2010	F	20	New	PTB+	Non reactive	Cured
July 2009 - June 2010	F	60	New	PTB-	Unknown	Treatment completed
July 2009 - June 2010	M	13	New	PTB-	Non reactive	Treatment completed
July 2009 - June 2010	M	28	New	PTB-	Non reactive	Treatment completed
July 2009 - June 2010	M	30	New	PTB+	Unknown	Cured
July 2009 - June 2010	F	20	New	PTB+	Non reactive	Cured
July 2009 - June 2010	M	50	New	PTB-	Non reactive	Treatment completed
July 2009 - June 2010	F	19	New	EPTB	Non reactive	Treatment completed
July 2009 - June 2010	M	22	New	PTB-	Non reactive	Treatment completed
July 2009 - June 2010	M	30	New	PTB-	Non reactive	Transferred out
July 2009 - June 2010	F	45	New	PTB+	Reactive	Transferred out
July 2009 - June 2010	M	70	New	PTB-	Non reactive	Treatment completed
July 2009 - June 2010	M	28	New	PTB-	Non reactive	Treatment completed
July 2009 - June 2010	M	40	New	PTB-	Reactive	Treatment completed
July 2009 - June 2010	M	40	New	PTB-	Non reactive	Treatment completed
July 2009 - June 2010	F	3	New	PTB-	Unknown	Treatment completed
July 2009 - June 2010	M	22	New	PTB+	Reactive	Defaulter
July 2009 - June 2010	F	35	Relapse	PTB-	Non reactive	Treatment completed
July 2009 - June 2010	F	60	New	PTB-	Non reactive	Transferred out
July 2009 - June 2010	F	25	Relapse	PTB+	Non reactive	Treatment completed
July 2009 - June 2010	F	25	New	PTB+	Reactive	Transferred out
July 2009 - June 2010	F	30	New	PTB-	Non reactive	Defaulter
July 2009 - June 2010	M	26	New	PTB-	Non reactive	Treatment completed
July 2009 - June 2010	M	22	Transfer in	PTB+	Non reactive	Treatment completed
July 2009 - June 2010	M	38	New	PTB-	Reactive	Treatment completed
July 2009 - June 2010	F	5	Relapse	EPTB	Non reactive	Transferred out
July 2009 - June 2010	F	30	New	PTB+	Reactive	Transferred out
July 2009 - June 2010	M	22	New	EPTB	Non reactive	Treatment completed
July 2009 - June 2010	M	60	New	PTB-	Unknown	Transferred out
July 2009 - June 2010	M	36	New	PTB-	Non reactive	Transferred out
July 2009 - June 2010	M	45	New	PTB-	Reactive	Died
July 2009 - June 2010	M	7	New	EPTB	Reactive	Treatment completed
July 2009 - June 2010	M	7	New	PTB-	Non reactive	Transferred out
July 2009 - June 2010	F	11	New	PTB-	Non reactive	Transferred out
July 2010 - June 2011	M	50	New	PTB-	Non reactive	Treatment completed
July 2010 - June 2011	M	70	New	PTB-	Non reactive	Treatment completed
July 2010 - June 2011	F	18	New	PTB-	Non reactive	Treatment completed
July 2010 - June 2011	M	28	New	PTB-	Non reactive	Transferred out
July 2010 - June 2011	M	4	New	PTB-	Non reactive	Transferred out
July 2010 - June 2011	F	22	New	PTB-	Reactive	Treatment completed
July 2010 - June 2011	M	16	New	PTB-	Non reactive	Treatment completed
July 2010 - June 2011	M	22	New	PTB-	Non reactive	Transferred out
July 2010 - June 2011	M	40	New	PTB-	Reactive	Died
July 2010 - June 2011	M	20	Transfer in	PTB+	Non reactive	Transferred out
July 2010 - June 2011	M	20	New	PTB-	Non reactive	Treatment completed
July 2010 - June 2011	F	20	New	EPTB	Non reactive	Transferred out
July 2010 - June 2011	M	25	New	PTB-	Non reactive	Treatment completed
July 2010 - June 2011	M	21	New	PTB+	Non reactive	Cured
July 2010 - June 2011	F	25	New	PTB+	Non reactive	Cured
July 2010 - June 2011	M	40	New	PTB-	Non reactive	Transferred out
July 2010 - June 2011	M	25	New	PTB-	Non reactive	Treatment completed
July 2010 - June 2011	M	58	New	PTB-	Non reactive	Transferred out
July 2010 - June 2011	M	11	New	PTB-	Non reactive	Treatment completed
July 2010 - June 2011	M	36	Other	PTB-	Reactive	Treatment completed
July 2010 - June 2011	M	32	New	EPTB	Non reactive	Transferred out
July 2010 - June 2011	M	20	New	PTB-	Non reactive	Treatment completed
July 2010 - June 2011	F	55	New	PTB-	Unknown	Treatment completed
July 2010 - June 2011	F	20	New	PTB-	Non reactive	Defaulter
July 2010 - June 2011	M	30	New	PTB-	Non reactive	Transferred out
July 2010 - June 2011	F	60	New	PTB-	Unknown	Transferred out
July 2010 - June 2011	M	50	New	PTB-	Unknown	Interupted
July 2010 - June 2011	M	60	New	PTB-	Non reactive	Transferred out
July 2010 - June 2011	M	27	New	PTB-	Unknown	Transferred out
July 2010 - June 2011	M	25	New	PTB-	Unknown	Transferred out
July 2010 - June 2011	M	60	New	PTB-	Non reactive	Defaulter
July 2010 - June 2011	M	65	New	PTB-	Non reactive	Transferred out
July 2010 - June 2011	M	88	New	PTB-	Unknown	Transferred out
July 2010 - June 2011	F	28	New	PTB-	Non reactive	Treatment completed
July 2010 - June 2011	M	54	Failure	PTB-	Non reactive	Treatment completed
July 2010 - June 2011	M	27	Relapse	PTB-	Non reactive	Treatment completed
July 2010 - June 2011	F	28	New	PTB+	Reactive	Transferred out
July 2010 - June 2011	F	48	New	PTB-	Non reactive	Treatment completed
July 2010 - June 2011	F	20	New	PTB-	Non reactive	Transferred out
July 2010 - June 2011	M	50	New	PTB-	Non reactive	Transferred out
July 2010 - June 2011	M	25	New	EPTB	Non reactive	Transferred out
July 2010 - June 2011	M	25	New	PTB+	Non reactive	Cured
July 2010 - June 2011	M	43	Relapse	PTB-	Non reactive	Treatment completed
July 2010 - June 2011	F	50	New	PTB-	Non reactive	Transferred out
July 2010 - June 2011	M	45	Defaulter	PTB+	Non reactive	Transferred out
July 2010 - June 2011	F	42	New	PTB-	Non reactive	Defaulter
July 2010 - June 2011	M	36	New	PTB-	Non reactive	Transferred out
July 2010 - June 2011	F	28	New	PTB+	Non reactive	Cured
July 2010 - June 2011	M	50	New	PTB-	Non reactive	Treatment completed
July 2010 - June 2011	M	20	New	PTB-	Non reactive	Treatment completed
July 2010 - June 2011	M	80	New	PTB-	Non reactive	Interupted
July 2010 - June 2011	M	40	Transfer in	PTB-	Reactive	Treatment completed
July 2010 - June 2011	M	60	New	EPTB	Non reactive	Transferred out
July 2010 - June 2011	M	26	New	EPTB	Non reactive	Treatment completed
July 2010 - June 2011	M	7	New	PTB-	Non reactive	Treatment completed
July 2010 - June 2011	M	28	New	PTB-	Non reactive	Transferred out
July 2010 - June 2011	F	20	New	EPTB	Non reactive	Treatment completed
July 2010 - June 2011	F	80	New	PTB-	Unknown	Transferred out
July 2010 - June 2011	M	60	New	PTB-	Non reactive	Treatment completed
July 2010 - June 2011	M	20	Transfer in	EPTB	Non reactive	Treatment completed
July 2010 - June 2011	F	22	New	PTB-	Non reactive	Treatment completed
July 2010 - June 2011	F	42	Relapse	PTB-	Non reactive	Transferred out
July 2010 - June 2011	M	21	New	EPTB	Non reactive	Treatment completed
July 2010 - June 2011	M	40	Other	PTB-	Reactive	Transferred out
July 2010 - June 2011	M	15	New	PTB-	Non reactive	Transferred out
July 2010 - June 2011	F	25	New	PTB-	Reactive	Transferred out
July 2010 - June 2011	M	20	New	EPTB	Reactive	Transferred out
July 2010 - June 2011	M	16	New	EPTB	Non reactive	Transferred out
July 2010 - June 2011	M	42	Other	PTB-	Reactive	Treatment completed
July 2010 - June 2011	F	62	New	PTB-	Non reactive	Treatment completed
July 2010 - June 2011	M	40	New	EPTB	Non reactive	Transferred out
July 2010 - June 2011	M	50	New	PTB-	Non reactive	Transferred out
July 2010 - June 2011	M	30	New	PTB-	Reactive	Transferred out
July 2010 - June 2011	M	13	New	PTB-	Non reactive	Transferred out
July 2010 - June 2011	M	35	Transfer in	PTB-	Reactive	Treatment completed
July 2010 - June 2011	F	6	New	EPTB	Reactive	Treatment completed
July 2010 - June 2011	M	12	New	PTB-	Non reactive	Treatment completed
July 2010 - June 2011	F	11	New	PTB+	Non reactive	Cured
July 2010 - June 2011	F	25	New	PTB-	Non reactive	Transferred out
July 2010 - June 2011	F	18	New	EPTB	Non reactive	Interupted
July 2010 - June 2011	F	25	New	EPTB	Non reactive	Transferred out
July 2010 - June 2011	F	28	New	PTB-	Non reactive	Transferred out
July 2010 - June 2011	F	40	Relapse	PTB-	Non reactive	Treatment completed
July 2010 - June 2011	M	72	New	PTB-	Non reactive	Treatment completed
July 2010 - June 2011	F	11	New	PTB-	Non reactive	Treatment completed
July 2010 - June 2011	M	25	Relapse	PTB+	Non reactive	Cured
July 2010 - June 2011	F	30	New	EPTB	Non reactive	Transferred out
July 2010 - June 2011	M	22	New	EPTB	Non reactive	Transferred out
July 2010 - June 2011	M	50	New	EPTB	Non reactive	Transferred out
July 2010 - June 2011	M	35	New	EPTB	Non reactive	Defaulter
July 2010 - June 2011	M	20	New	EPTB	Non reactive	Treatment completed
July 2010 - June 2011	M	35	New	EPTB	Non reactive	Transferred out
July 2010 - June 2011	M	62	New	EPTB	Non reactive	Treatment completed
July 2010 - June 2011	F	45	New	EPTB	Non reactive	Transferred out
July 2010 - June 2011	M	5	New	PTB-	Non reactive	Treatment completed
July 2010 - June 2011	F	25	New	PTB+	Non reactive	Transferred out
July 2010 - June 2011	F	40	New	PTB-	Non reactive	Treatment completed
July 2010 - June 2011	M	9	New	PTB-	Non reactive	Treatment completed
July 2010 - June 2011	M	13	New	PTB-	Non reactive	Transferred out
July 2010 - June 2011	M	3	New	PTB-	Non reactive	Treatment completed
July 2010 - June 2011	M	2	New	EPTB	Non reactive	Treatment completed
July 2010 - June 2011	M	22	New	PTB-	Non reactive	Treatment completed
July 2010 - June 2011	F	2	New	PTB+	Non reactive	Died
July 2010 - June 2011	M	5	New	PTB-	Non reactive	Treatment completed
July 2010 - June 2011	M	45	Transfer in	PTB+	Non reactive	Cured
July 2010 - June 2011	F	23	New	PTB-	Non reactive	Treatment completed
July 2010 - June 2011	M	30	New	PTB+	Non reactive	Cured
July 2010 - June 2011	M	25	New	PTB+	Non reactive	Cured
July 2010 - June 2011	F	20	New	PTB-	Non reactive	Treatment completed
July 2010 - June 2011	M	25	Relapse	PTB+	Non reactive	Cured
July 2010 - June 2011	F	65	Relapse	PTB-	Non reactive	Treatment completed
July 2010 - June 2011	F	8	Relapse	PTB-	Non reactive	Treatment completed
July 2010 - June 2011	M	30	New	EPTB	Non reactive	Transferred out
July 2010 - June 2011	M	36	New	PTB-	Reactive	Treatment completed
July 2010 - June 2011	F	55	Relapse	PTB-	Non reactive	Defaulter
July 2010 - June 2011	F	26	New	PTB+	Reactive	Cured
July 2010 - June 2011	F	24	New	PTB-	Non reactive	Treatment completed
July 2010 - June 2011	F	20	Relapse	PTB+	Non reactive	Cured
July 2010 - June 2011	M	60	New	PTB-	Non reactive	Treatment completed
July 2010 - June 2011	F	27	New	PTB-	Reactive	Treatment completed
July 2010 - June 2011	M	38	New	EPTB	Unknown	Interupted
July 2010 - June 2011	M	55	New	PTB-	Non reactive	Treatment completed
July 2010 - June 2011	M	43	New	PTB+	Reactive	Cured
July 2010 - June 2011	F	13	New	PTB-	Non reactive	Transferred out
July 2010 - June 2011	M	35	New	PTB-	Non reactive	Transferred out
July 2010 - June 2011	M	36	New	PTB-	Non reactive	Treatment completed
July 2010 - June 2011	M	47	Other	PTB-	Reactive	Transferred out
July 2010 - June 2011	M	50	New	EPTB	Non reactive	Transferred out
July 2010 - June 2011	F	60	Other	PTB-	Non reactive	Treatment completed
July 2010 - June 2011	M	1	New	PTB-	Non reactive	Interupted
July 2010 - June 2011	M	2	New	PTB+	Non reactive	Treatment completed
July 2010 - June 2011	M	46	New	PTB-	Non reactive	Treatment completed
July 2010 - June 2011	F	30	New	PTB-	Non reactive	Treatment completed
July 2010 - June 2011	F	60	Other	PTB-	Non reactive	Treatment completed
July 2010 - June 2011	M	45	New	PTB-	Non reactive	Defaulter
July 2010 - June 2011	M	40	Relapse	PTB-	Reactive	Died
July 2010 - June 2011	F	30	New	PTB-	Non reactive	Transferred out
July 2010 - June 2011	M	24	Defaulter	PTB+	Non reactive	Cured
July 2010 - June 2011	M	75	New	PTB-	Non reactive	Treatment completed
July 2010 - June 2011	M	20	New	PTB+	Reactive	Transferred out
July 2010 - June 2011	M	23	New	PTB+	Unknown	Interupted
July 2010 - June 2011	F	30	New	EPTB	Non reactive	Treatment completed
July 2010 - June 2011	F	20	New	EPTB	Non reactive	Interupted
July 2010 - June 2011	F	18	Relapse	PTB+	Non reactive	Transferred out
July 2010 - June 2011	M	42	New	PTB-	Unknown	Treatment completed
July 2010 - June 2011	M	22	New	PTB-	Non reactive	Treatment completed
July 2010 - June 2011	M	2	New	PTB-	Non reactive	Transferred out
July 2010 - June 2011	M	11	New	PTB-	Non reactive	Treatment completed
July 2010 - June 2011	F	27	New	PTB+	Non reactive	Cured
July 2010 - June 2011	M	30	New	PTB-	Non reactive	Treatment completed
July 2010 - June 2011	M	50	New	PTB+	Non reactive	Transferred out
July 2010 - June 2011	M	2	New	EPTB	Non reactive	Transferred out
July 2010 - June 2011	M	32	New	PTB-	Non reactive	Transferred out
July 2010 - June 2011	M	30	New	EPTB	Non reactive	Transferred out
July 2010 - June 2011	M	62	New	PTB-	Non reactive	Treatment completed
July 2010 - June 2011	M	17	New	PTB-	Non reactive	Treatment completed
July 2010 - June 2011	M	52	Other	PTB-	Non reactive	Treatment completed
July 2010 - June 2011	M	3	New	PTB-	Non reactive	Treatment completed
July 2010 - June 2011	M	28	New	PTB-	Non reactive	Transferred out
July 2010 - June 2011	M	50	New	PTB-	Non reactive	Interupted
July 2010 - June 2011	F	40	New	PTB-	Non reactive	Treatment completed
July 2010 - June 2011	F	2	New	PTB-	Non reactive	Transferred out
July 2010 - June 2011	M	30	New	PTB-	Reactive	Treatment completed
July 2010 - June 2011	F	0.75	New	PTB-	Unknown	Treatment completed
July 2010 - June 2011	F	16	New	PTB-	Non reactive	Transferred out
July 2010 - June 2011	F	40	New	PTB-	Reactive	Treatment completed
July 2010 - June 2011	M	35	New	PTB-	Non reactive	Treatment completed
July 2010 - June 2011	F	28	New	PTB-	Non reactive	Interupted
July 2010 - June 2011	M	40	New	PTB-	Non reactive	Transferred out
July 2010 - June 2011	M	12	New	PTB-	Reactive	Died
July 2010 - June 2011	F	50	New	EPTB	Non reactive	Interupted
July 2010 - June 2011	M	50	New	EPTB	Non reactive	Treatment completed
July 2010 - June 2011	M	87	New	PTB-	Non reactive	Transferred out
July 2010 - June 2011	F	26	New	PTB-	Non reactive	Treatment completed
July 2010 - June 2011	F	33	New	EPTB	Non reactive	Transferred out
July 2010 - June 2011	F	12	New	PTB-	Reactive	Treatment completed
July 2010 - June 2011	M	6	New	EPTB	Non reactive	Treatment completed
July 2010 - June 2011	F	50	New	PTB-	Reactive	Transferred out
July 2010 - June 2011	M	20	New	EPTB	Non reactive	Treatment completed
July 2010 - June 2011	M	41	New	PTB-	Non reactive	Treatment completed
July 2010 - June 2011	F	18	New	EPTB	Non reactive	Transferred out
July 2010 - June 2011	M	45	New	PTB-	Non reactive	Transferred out
July 2010 - June 2011	M	65	New	PTB-	Non reactive	Treatment completed
July 2010 - June 2011	F	10	Relapse	PTB-	Reactive	Treatment completed
July 2010 - June 2011	M	0.8	New	PTB-	Non reactive	Interupted
July 2010 - June 2011	F	25	New	PTB-	Reactive	Treatment completed
July 2010 - June 2011	M	30	New	PTB+	Non reactive	Cured
July 2010 - June 2011	F	9	New	PTB+	Non reactive	Transferred out
July 2010 - June 2011	F	39	New	PTB-	Reactive	Transferred out
July 2010 - June 2011	F	40	New	PTB-	Non reactive	Treatment completed
July 2010 - June 2011	F	22	New	EPTB	Non reactive	Transferred out
July 2010 - June 2011	F	15	New	EPTB	Non reactive	Transferred out
July 2010 - June 2011	F	19	New	EPTB	Reactive	Transferred out
July 2010 - June 2011	M	35	New	PTB-	Reactive	Treatment completed
July 2010 - June 2011	F	25	New	PTB+	Non reactive	Transferred out
July 2010 - June 2011	F	28	New	PTB-	Non reactive	Transferred out
July 2010 - June 2011	M	50	New	PTB-	Non reactive	Transferred out
July 2010 - June 2011	F	18	New	PTB+	Non reactive	Transferred out
July 2010 - June 2011	F	38	New	EPTB	Non reactive	Treatment completed
July 2010 - June 2011	F	28	New	PTB-	Non reactive	Treatment completed
July 2010 - June 2011	F	45	New	PTB-	Non reactive	Transferred out
July 2010 - June 2011	F	40	New	EPTB	Non reactive	Treatment completed
July 2010 - June 2011	M	50	New	PTB-	Unknown	Treatment completed
July 2010 - June 2011	M	50	New	PTB-	Non reactive	Treatment completed
July 2010 - June 2011	M	50	New	PTB-	Reactive	Died
July 2010 - June 2011	M	0.9	New	PTB-	Reactive	Interupted
July 2010 - June 2011	M	10	New	PTB-	Reactive	Died
July 2010 - June 2011	M	27	New	PTB-	Non reactive	Interupted
July 2010 - June 2011	M	28	New	PTB-	Non reactive	Transferred out
July 2010 - June 2011	M	20	New	PTB+	Non reactive	Cured
July 2010 - June 2011	M	60	New	PTB+	Non reactive	Cured
July 2010 - June 2011	M	75	New	PTB-	Non reactive	Transferred out
July 2010 - June 2011	M	79	New	EPTB	Non reactive	Died
July 2010 - June 2011	M	40	New	PTB-	Non reactive	Transferred out
July 2010 - June 2011	F	35	New	PTB-	Non reactive	Transferred out
July 2010 - June 2011	M	25	New	PTB-	Unknown	Transferred out
July 2010 - June 2011	M	57	New	PTB-	Reactive	Treatment completed
July 2010 - June 2011	F	50	New	PTB-	Non reactive	Treatment completed
July 2010 - June 2011	F	55	New	PTB-	Non reactive	Transferred out
July 2010 - June 2011	M	25	New	PTB-	Non reactive	Transferred out
July 2010 - June 2011	F	50	New	PTB-	Non reactive	Transferred out
July 2010 - June 2011	F	30	New	PTB-	Reactive	Died
July 2010 - June 2011	M	35	New	PTB+	Reactive	Treatment completed
July 2010 - June 2011	M	25	New	PTB-	Non reactive	Defaulter
July 2010 - June 2011	F	3	New	PTB-	Unknown	Treatment completed
July 2010 - June 2011	M	45	New	PTB-	Non reactive	Transferred out
July 2010 - June 2011	M	22	New	PTB-	Non reactive	Treatment completed
July 2010 - June 2011	M	60	New	EPTB	Non reactive	Treatment completed
July 2010 - June 2011	F	55	New	PTB-	Non reactive	Transferred out
July 2010 - June 2011	M	42	New	PTB-	Non reactive	Treatment completed
July 2010 - June 2011	F	40	New	PTB-	Reactive	Transferred out
July 2010 - June 2011	F	25	New	EPTB	Non reactive	Interupted
July 2010 - June 2011	F	37	New	PTB-	Non reactive	Interupted
July 2010 - June 2011	M	35	New	PTB-	Non reactive	Transferred out
July 2010 - June 2011	M	26	New	EPTB	Reactive	Treatment completed
July 2010 - June 2011	M	30	New	PTB-	Non reactive	Treatment completed
July 2010 - June 2011	F	40	Transfer in	EPTB	Non reactive	Treatment completed
July 2010 - June 2011	M	15	New	PTB-	Non reactive	Defaulter
July 2010 - June 2011	F	20	New	PTB-	Non reactive	Interupted
July 2010 - June 2011	F	28	Other	PTB-	Non reactive	Treatment completed
July 2010 - June 2011	M	70	New	PTB-	Non reactive	Treatment completed
July 2010 - June 2011	M	28	Other	PTB-	Non reactive	Transferred out
July 2010 - June 2011	M	2	New	EPTB	Non reactive	Interupted
July 2010 - June 2011	F	40	New	PTB-	Non reactive	Transferred out
July 2010 - June 2011	M	3	New	EPTB	Non reactive	Treatment completed
July 2010 - June 2011	M	43	New	PTB-	Non reactive	Treatment completed
July 2010 - June 2011	M	70	New	PTB-	Non reactive	Treatment completed
July 2010 - June 2011	F	17	New	EPTB	Non reactive	Treatment completed
July 2010 - June 2011	M	22	New	PTB+	Unknown	Cured
July 2010 - June 2011	M	32	New	EPTB	Non reactive	Treatment completed
July 2010 - June 2011	F	25	Transfer in	EPTB	Non reactive	Treatment completed
July 2010 - June 2011	F	30	New	PTB-	Non reactive	Transferred out
July 2010 - June 2011	F	10	New	PTB-	Non reactive	Transferred out
July 2010 - June 2011	M	45	New	EPTB	Non reactive	Transferred out
July 2010 - June 2011	F	30	New	PTB-	Non reactive	Treatment completed
July 2010 - June 2011	F	25	New	PTB-	Non reactive	Transferred out
July 2010 - June 2011	M	18	New	PTB-	Non reactive	Treatment completed
July 2010 - June 2011	M	24	New	EPTB	Non reactive	Transferred out
July 2010 - June 2011	M	45	New	PTB-	Non reactive	Treatment completed
July 2010 - June 2011	M	22	New	PTB-	Non reactive	Interupted
July 2010 - June 2011	F	19	New	EPTB	Non reactive	Transferred out
July 2010 - June 2011	M	35	New	PTB-	Non reactive	Treatment completed
July 2010 - June 2011	M	38	New	EPTB	Non reactive	Transferred out
July 2010 - June 2011	F	35	New	EPTB	Reactive	Treatment completed
July 2010 - June 2011	F	4	New	PTB-	Non reactive	Treatment completed
July 2010 - June 2011	F	21	New	PTB-	Non reactive	Treatment completed
July 2010 - June 2011	M	27	New	PTB+	Non reactive	Cured
July 2010 - June 2011	M	24	New	PTB-	Non reactive	Treatment completed
July 2010 - June 2011	M	30	New	PTB-	Non reactive	Transferred out
July 2010 - June 2011	F	7	New	PTB-	Non reactive	Transferred out
July 2010 - June 2011	F	0.6	New	PTB-	Non reactive	Treatment completed
July 2010 - June 2011	F	39	New	PTB-	Non reactive	Interupted
July 2010 - June 2011	M	3	New	PTB-	Non reactive	Interupted
July 2010 - June 2011	F	30	New	EPTB	Non reactive	Interupted
July 2010 - June 2011	M	12	New	EPTB	Non reactive	Interupted
July 2010 - June 2011	M	10	New	EPTB	Non reactive	Transferred out
July 2010 - June 2011	F	20	New	PTB-	Non reactive	Transferred out
July 2010 - June 2011	F	23	New	EPTB	Non reactive	Transferred out
July 2010 - June 2011	M	80	New	PTB-	Non reactive	Transferred out
July 2010 - June 2011	M	55	New	PTB-	Non reactive	Transferred out
July 2010 - June 2011	F	53	New	PTB+	Non reactive	Transferred out
July 2010 - June 2011	M	30	New	EPTB	Non reactive	Transferred out
July 2010 - June 2011	M	22	New	EPTB	Non reactive	Treatment completed
July 2010 - June 2011	M	30	New	EPTB	Non reactive	Transferred out
July 2010 - June 2011	M	25	New	EPTB	Non reactive	Transferred out
July 2010 - June 2011	M	28	New	PTB+	Unknown	Transferred out
July 2010 - June 2011	M	3	New	EPTB	Non reactive	Transferred out
July 2010 - June 2011	M	35	New	PTB+	Non reactive	Transferred out
July 2010 - June 2011	F	22	New	PTB+	Non reactive	Transferred out
July 2010 - June 2011	M	50	New	PTB-	Non reactive	Transferred out
July 2010 - June 2011	M	50	New	EPTB	Non reactive	Transferred out
July 2010 - June 2011	M	32	New	EPTB	Non reactive	Transferred out
July 2010 - June 2011	M	2	New	EPTB	Non reactive	Transferred out
July 2010 - June 2011	M	57	New	PTB-	Non reactive	Treatment completed
July 2010 - June 2011	F	2	New	EPTB	Non reactive	Transferred out
July 2010 - June 2011	M	20	New	PTB+	Non reactive	Transferred out
July 2010 - June 2011	M	25	New	EPTB	Non reactive	Treatment completed
July 2010 - June 2011	M	36	New	PTB+	Non reactive	Cured
July 2010 - June 2011	M	75	New	PTB-	Non reactive	Transferred out
July 2010 - June 2011	M	52	New	PTB+	Non reactive	Transferred out
July 2011 - June 2012	F	12	New	EPTB	Non reactive	Transferred out
July 2011 - June 2012	F	27	New	PTB-	Non reactive	Transferred out
July 2011 - June 2012	M	1.5	New	PTB-	Non reactive	Transferred out
July 2011 - June 2012	M	1.5	New	PTB-	Non reactive	Transferred out
July 2011 - June 2012	M	35	New	PTB-	Non reactive	Transferred out
July 2011 - June 2012	F	40	New	PTB-	Non reactive	Transferred out
July 2011 - June 2012	M	12	New	EPTB	Non reactive	Transferred out
July 2011 - June 2012	M	22	New	PTB-	Reactive	Treatment completed
July 2011 - June 2012	M	35	New	PTB+	Non reactive	Transferred out
July 2011 - June 2012	M	50	New	PTB-	Non reactive	Transferred out
July 2011 - June 2012	F	3	New	PTB-	Non reactive	Transferred out
July 2011 - June 2012	F	45	New	PTB+	Non reactive	Cured
July 2011 - June 2012	F	28	New	PTB-	Non reactive	Transferred out
July 2011 - June 2012	F	30	New	EPTB	Non reactive	Treatment completed
July 2011 - June 2012	M	25	New	EPTB	Non reactive	Interupted
July 2011 - June 2012	F	8	New	EPTB	Non reactive	Treatment completed
July 2011 - June 2012	M	20	New	PTB-	Non reactive	Defaulter
July 2011 - June 2012	M	60	New	PTB-	Non reactive	Transferred out
July 2011 - June 2012	M	26	New	PTB+	Non reactive	Transferred out
July 2011 - June 2012	M	55	New	PTB-	Non reactive	Transferred out
July 2011 - June 2012	F	55	New	PTB-	Non reactive	Treatment completed
July 2011 - June 2012	M	30	New	PTB-	Non reactive	Transferred out
July 2011 - June 2012	M	68	New	PTB-	Reactive	Treatment completed
July 2011 - June 2012	F	30	New	EPTB	Non reactive	Transferred out
July 2011 - June 2012	M	25	New	PTB-	Non reactive	Transferred out
July 2011 - June 2012	M	2	New	EPTB	Non reactive	Transferred out
July 2011 - June 2012	F	35	New	PTB-	Non reactive	Transferred out
July 2011 - June 2012	F	45	New	PTB-	Non reactive	Transferred out
July 2011 - June 2012	F	50	New	PTB-	Non reactive	Transferred out
July 2011 - June 2012	M	25	New	PTB+	Non reactive	Transferred out
July 2011 - June 2012	F	15	New	EPTB	Non reactive	Transferred out
July 2011 - June 2012	M	45	New	PTB-	Non reactive	Transferred out
July 2011 - June 2012	M	18	New	PTB-	Non reactive	Transferred out
July 2011 - June 2012	M	40	New	PTB-	Non reactive	Transferred out
July 2011 - June 2012	M	31	New	PTB-	Non reactive	Transferred out
July 2011 - June 2012	M	35	New	PTB-	Non reactive	Transferred out
July 2011 - June 2012	M	60	New	PTB-	Non reactive	Transferred out
July 2011 - June 2012	F	7	New	PTB-	Non reactive	Transferred out
July 2011 - June 2012	M	13	New	PTB-	Non reactive	Transferred out
July 2011 - June 2012	F	26	New	PTB-	Reactive	Transferred out
July 2011 - June 2012	F	24	New	PTB-	Non reactive	Treatment completed
July 2011 - June 2012	F	56	New	PTB-	Non reactive	Transferred out
July 2011 - June 2012	F	40	New	PTB-	Non reactive	Treatment completed
July 2011 - June 2012	M	22	New	PTB-	Reactive	Transferred out
July 2011 - June 2012	F	50	New	PTB-	Non reactive	Transferred out
July 2011 - June 2012	F	5	New	PTB-	Non reactive	Transferred out
July 2011 - June 2012	M	40	New	EPTB	Non reactive	Transferred out
July 2011 - June 2012	F	25	New	EPTB	Non reactive	Transferred out
July 2011 - June 2012	M	22	New	PTB-	Non reactive	Transferred out
July 2011 - June 2012	F	4	New	EPTB	Non reactive	Transferred out
July 2011 - June 2012	F	33	New	PTB-	Non reactive	Transferred out
July 2011 - June 2012	F	23	New	EPTB	Non reactive	Transferred out
July 2011 - June 2012	M	16	New	EPTB	Non reactive	Treatment completed
July 2011 - June 2012	M	26	New	EPTB	Non reactive	Transferred out
July 2011 - June 2012	M	24	New	PTB+	Non reactive	Transferred out
July 2011 - June 2012	M	40	New	PTB-	Non reactive	Transferred out
July 2011 - June 2012	M	70	New	PTB-	Non reactive	Transferred out
July 2011 - June 2012	M	45	New	PTB+	Non reactive	Transferred out
July 2011 - June 2012	F	55	New	PTB+	Non reactive	Transferred out
July 2011 - June 2012	M	36	New	PTB+	Non reactive	Transferred out
July 2011 - June 2012	F	23	New	PTB-	Reactive	Treatment completed
July 2011 - June 2012	M	34	New	PTB+	Reactive	Transferred out
July 2011 - June 2012	F	25	New	PTB-	Non reactive	Transferred out
July 2011 - June 2012	M	19	New	PTB+	Non reactive	Interupted
July 2011 - June 2012	M	45	New	PTB-	Non reactive	Transferred out
July 2011 - June 2012	F	50	New	PTB-	Non reactive	Transferred out
July 2011 - June 2012	M	40	New	PTB+	Non reactive	Transferred out
July 2011 - June 2012	M	17	New	PTB-	Non reactive	Died
July 2011 - June 2012	F	20	New	PTB+	Non reactive	Transferred out
July 2011 - June 2012	M	29	New	PTB-	Non reactive	Transferred out
July 2011 - June 2012	F	28	New	PTB-	Non reactive	Transferred out
July 2011 - June 2012	M	25	New	PTB+	Non reactive	Cured
July 2011 - June 2012	F	30	New	PTB-	Reactive	Treatment completed
July 2011 - June 2012	M	13	New	EPTB	Non reactive	Transferred out
July 2011 - June 2012	F	25	New	EPTB	Non reactive	Transferred out
July 2011 - June 2012	F	45	New	PTB-	Non reactive	Transferred out
July 2011 - June 2012	F	35	New	PTB-	Non reactive	Transferred out
July 2011 - June 2012	M	38	New	PTB-	Non reactive	Transferred out
July 2011 - June 2012	F	18	New	PTB-	Non reactive	Transferred out
July 2011 - June 2012	F	1	New	PTB-	Non reactive	Transferred out
July 2011 - June 2012	F	2	New	PTB-	Non reactive	Interupted
July 2011 - June 2012	F	23	New	PTB-	Non reactive	Treatment completed
July 2011 - June 2012	M	21	New	PTB-	Non reactive	Transferred out
July 2011 - June 2012	F	21	New	PTB-	Non reactive	Treatment completed
July 2011 - June 2012	F	27	New	PTB+	Non reactive	Transferred out
July 2011 - June 2012	M	34	New	PTB+	Reactive	Transferred out
July 2011 - June 2012	F	30	New	PTB-	Non reactive	Treatment completed
July 2011 - June 2012	M	35	New	PTB+	Non reactive	Transferred out
July 2011 - June 2012	M	45	New	PTB-	Non reactive	Transferred out
July 2011 - June 2012	M	30	New	EPTB	Non reactive	Transferred out
July 2011 - June 2012	M	32	New	PTB-	Reactive	Transferred out
July 2011 - June 2012	M	30	New	PTB-	Non reactive	Transferred out
July 2011 - June 2012	M	28	New	PTB-	Non reactive	Transferred out
July 2011 - June 2012	M	55	New	PTB-	Non reactive	Transferred out
July 2011 - June 2012	M	40	New	PTB-	Unknown	Transferred out
July 2011 - June 2012	F	52	New	PTB-	Non reactive	Transferred out
July 2011 - June 2012	M	28	New	PTB-	Non reactive	Transferred out
July 2011 - June 2012	M	26	New	PTB+	Non reactive	Cured
July 2011 - June 2012	M	35	New	PTB-	Non reactive	Transferred out
July 2011 - June 2012	M	38	New	PTB-	Non reactive	Transferred out
July 2011 - June 2012	M	18	New	PTB-	Non reactive	Transferred out
July 2011 - June 2012	M	40	New	PTB-	Non reactive	Transferred out
July 2011 - June 2012	F	25	New	PTB+	Non reactive	Transferred out
July 2011 - June 2012	F	25	New	EPTB	Non reactive	Transferred out
July 2011 - June 2012	F	30	New	PTB-	Non reactive	Transferred out
July 2011 - June 2012	F	45	New	PTB-	Non reactive	Transferred out
July 2011 - June 2012	F	27	New	EPTB	Non reactive	Transferred out
July 2011 - June 2012	F	20	New	PTB-	Reactive	Treatment completed
July 2011 - June 2012	M	35	New	PTB+	Non reactive	Transferred out
July 2011 - June 2012	F	40	New	PTB-	Non reactive	Transferred out
July 2011 - June 2012	M	33	New	PTB-	Non reactive	Transferred out
July 2011 - June 2012	F	2	New	PTB-	Non reactive	Transferred out
July 2011 - June 2012	M	65	New	PTB-	Non reactive	Transferred out
July 2011 - June 2012	M	45	New	PTB-	Non reactive	Transferred out
July 2011 - June 2012	F	45	New	PTB-	Non reactive	Interupted
July 2011 - June 2012	F	35	New	PTB-	Non reactive	Transferred out
July 2011 - June 2012	M	58	New	PTB-	Non reactive	Treatment completed
July 2011 - June 2012	M	50	New	PTB-	Non reactive	Transferred out
July 2011 - June 2012	M	42	New	PTB+	Non reactive	Transferred out
July 2011 - June 2012	M	60	New	PTB+	Non reactive	Transferred out
July 2011 - June 2012	M	35	New	PTB-	Reactive	Transferred out
July 2011 - June 2012	M	74	New	PTB-	Non reactive	Transferred out
July 2011 - June 2012	F	50	New	PTB+	Non reactive	Transferred out
July 2011 - June 2012	F	28	New	PTB-	Non reactive	Transferred out
July 2011 - June 2012	F	30	New	PTB-	Non reactive	Treatment completed
July 2011 - June 2012	F	30	New	EPTB	Non reactive	Transferred out
July 2011 - June 2012	F	12	New	PTB-	Non reactive	Transferred out
July 2011 - June 2012	M	12	New	EPTB	Non reactive	Transferred out
July 2011 - June 2012	M	35	New	EPTB	Reactive	Defaulter
July 2011 - June 2012	F	0.7	New	PTB-	Non reactive	Treatment completed
July 2011 - June 2012	F	95	New	PTB-	Non reactive	Transferred out
July 2011 - June 2012	M	32	New	PTB-	Non reactive	Transferred out
July 2011 - June 2012	M	60	New	PTB-	Non reactive	Transferred out
July 2011 - June 2012	M	25	New	PTB-	Non reactive	Transferred out
July 2011 - June 2012	F	45	New	PTB-	Non reactive	Transferred out
July 2011 - June 2012	M	30	New	PTB-	Non reactive	Interupted
July 2011 - June 2012	M	15	New	PTB-	Reactive	Interupted
July 2011 - June 2012	M	23	New	EPTB	Non reactive	Transferred out
July 2011 - June 2012	F	20	New	PTB-	Reactive	Treatment completed
July 2011 - June 2012	F	20	New	PTB-	Reactive	Transferred out
July 2011 - June 2012	M	32	New	PTB-	Reactive	Treatment completed
July 2011 - June 2012	M	30	New	PTB-	Reactive	Transferred out
July 2011 - June 2012	M	25	New	PTB-	Reactive	Transferred out
July 2011 - June 2012	F	25	New	PTB-	Reactive	Interupted
July 2011 - June 2012	F	26	New	EPTB	Non reactive	Transferred out
July 2011 - June 2012	F	20	New	PTB-	Non reactive	Died
July 2011 - June 2012	M	23	Transfer in	PTB+	Non reactive	Cured
July 2011 - June 2012	F	27	New	EPTB	Reactive	Treatment completed
July 2011 - June 2012	F	1	New	PTB-	Non reactive	Defaulter
July 2011 - June 2012	M	35	New	PTB+	Reactive	Cured
July 2011 - June 2012	M	30	New	PTB-	Non reactive	Transferred out
July 2011 - June 2012	F	30	New	PTB-	Reactive	Treatment completed
July 2011 - June 2012	F	35	New	EPTB	Non reactive	Transferred out
July 2011 - June 2012	F	25	New	PTB-	Non reactive	Transferred out
July 2011 - June 2012	F	60	New	PTB-	Non reactive	Treatment completed
July 2011 - June 2012	F	0.25	New	PTB-	Non reactive	Transferred out
July 2011 - June 2012	M	25	New	PTB+	Non reactive	Transferred out
July 2011 - June 2012	F	40	New	PTB-	Non reactive	Transferred out
July 2011 - June 2012	M	25	New	PTB-	Reactive	Treatment completed
July 2011 - June 2012	M	48	New	PTB+	Reactive	Transferred out
July 2011 - June 2012	F	25	New	PTB-	Unknown	Transferred out
July 2011 - June 2012	M	25	New	PTB-	Reactive	Interupted
July 2011 - June 2012	F	50	New	PTB-	Unknown	Transferred out
July 2011 - June 2012	M	27	New	EPTB	Unknown	Transferred out
July 2011 - June 2012	M	33	New	EPTB	Unknown	Transferred out
July 2011 - June 2012	M	8	New	PTB-	Unknown	Transferred out
July 2011 - June 2012	F	30	New	EPTB	Unknown	Transferred out
July 2011 - June 2012	M	26	New	PTB+	Non reactive	Cured
July 2011 - June 2012	M	28	New	EPTB	Unknown	Transferred out
July 2011 - June 2012	M	60	New	PTB-	Unknown	Transferred out
July 2011 - June 2012	M	27	New	PTB+	Unknown	Transferred out
July 2011 - June 2012	M	22	New	EPTB	Non reactive	Transferred out
July 2011 - June 2012	M	20	New	PTB-	Unknown	Transferred out
July 2011 - June 2012	M	25	New	PTB+	Unknown	Transferred out
July 2011 - June 2012	F	4	New	EPTB	Unknown	Transferred out
July 2011 - June 2012	M	35	New	PTB-	Unknown	Defaulter
July 2011 - June 2012	F	25	New	PTB-	Reactive	Transferred out
July 2011 - June 2012	M	25	New	PTB-	Non reactive	Transferred out
July 2011 - June 2012	M	8	New	PTB+	Non reactive	Transferred out
July 2011 - June 2012	M	42	New	PTB-	Unknown	Transferred out
July 2011 - June 2012	M	62	New	PTB-	Reactive	Treatment completed
July 2011 - June 2012	M	27	New	PTB-	Non reactive	Treatment completed
July 2011 - June 2012	M	78	New	PTB+	Non reactive	Transferred out
July 2011 - June 2012	F	60	New	EPTB	Non reactive	Transferred out
July 2011 - June 2012	M	20	New	EPTB	Non reactive	Transferred out
July 2011 - June 2012	M	19	New	PTB-	Non reactive	Transferred out
July 2011 - June 2012	M	25	New	PTB-	Reactive	Died
July 2011 - June 2012	F	47	New	PTB-	Non reactive	Transferred out
July 2011 - June 2012	M	29	New	PTB-	Reactive	Transferred out
July 2011 - June 2012	F	24	New	PTB+	Reactive	Transferred out
July 2011 - June 2012	F	2	New	PTB-	Non reactive	Defaulter
July 2011 - June 2012	M	27	New	PTB-	Non reactive	Treatment completed
July 2011 - June 2012	M	20	New	PTB+	Non reactive	Transferred out
July 2011 - June 2012	M	30	New	PTB-	Non reactive	Transferred out
July 2011 - June 2012	M	27	New	PTB-	Unknown	Transferred out
July 2011 - June 2012	F	60	New	PTB-	Non reactive	Transferred out
July 2011 - June 2012	M	50	Relapse	PTB+	Non reactive	Transferred out
July 2011 - June 2012	M	35	New	PTB+	Non reactive	Transferred out
July 2011 - June 2012	F	28	New	PTB+	Non reactive	Transferred out
July 2011 - June 2012	F	25	New	PTB-	Non reactive	Transferred out
July 2011 - June 2012	M	55	New	PTB-	Non reactive	Treatment completed
July 2011 - June 2012	M	40	Relapse	PTB-	Reactive	Treatment completed
July 2011 - June 2012	F	20	New	PTB+	Non reactive	Transferred out
July 2011 - June 2012	M	30	New	PTB+	Non reactive	Transferred out
July 2011 - June 2012	F	14	New	PTB+	Unknown	Transferred out
July 2011 - June 2012	F	60	New	PTB-	Non reactive	Transferred out
July 2011 - June 2012	M	35	New	PTB+	Non reactive	Transferred out
July 2011 - June 2012	M	60	New	PTB+	Non reactive	Transferred out
July 2011 - June 2012	F	40	New	PTB-	Non reactive	Transferred out
July 2011 - June 2012	F	45	New	PTB+	Non reactive	Transferred out
July 2011 - June 2012	M	40	Relapse	PTB+	Non reactive	Transferred out
July 2011 - June 2012	F	35	New	PTB-	Non reactive	Transferred out
July 2011 - June 2012	F	45	New	PTB+	Non reactive	Transferred out
July 2011 - June 2012	F	55	New	PTB-	Non reactive	Transferred out
July 2011 - June 2012	M	30	New	PTB-	Non reactive	Transferred out
July 2011 - June 2012	F	15	New	EPTB	Non reactive	Transferred out
July 2011 - June 2012	M	45	New	PTB-	Non reactive	Transferred out
July 2011 - June 2012	M	50	Relapse	PTB+	Non reactive	Transferred out
July 2011 - June 2012	M	75	New	PTB+	Non reactive	Transferred out
July 2011 - June 2012	M	26	New	PTB-	Non reactive	Interupted
July 2011 - June 2012	F	45	New	PTB-	Unknown	Treatment completed
July 2011 - June 2012	M	31	New	PTB-	Unknown	Transferred out
July 2011 - June 2012	F	55	New	EPTB	Unknown	Defaulter
July 2011 - June 2012	M	35	New	PTB+	Unknown	Transferred out
July 2011 - June 2012	M	25	New	PTB-	Non reactive	Treatment completed
July 2011 - June 2012	M	40	New	PTB-	Non reactive	Transferred out
July 2011 - June 2012	M	45	New	PTB-	Non reactive	Transferred out
July 2011 - June 2012	M	25	New	PTB-	Reactive	Interupted
July 2011 - June 2012	M	20	New	PTB+	Reactive	Treatment completed
July 2011 - June 2012	M	45	New	PTB+	Unknown	Treatment completed
July 2011 - June 2012	F	11	New	PTB-	Unknown	Interupted
July 2011 - June 2012	F	35	New	PTB-	Unknown	Transferred out
July 2011 - June 2012	M	15	New	EPTB	Unknown	Transferred out
July 2011 - June 2012	M	35	New	PTB-	Unknown	Transferred out
July 2011 - June 2012	F	35	New	EPTB	Unknown	Treatment completed
July 2011 - June 2012	M	40	Other	PTB-	Unknown	Transferred out
July 2011 - June 2012	F	25	New	EPTB	Non reactive	Treatment completed
July 2011 - June 2012	F	30	New	EPTB	Non reactive	Transferred out
July 2011 - June 2012	M	21	New	PTB-	Unknown	Interupted
July 2011 - June 2012	M	35	New	PTB-	Unknown	Transferred out
July 2011 - June 2012	F	40	New	PTB-	Unknown	Transferred out
July 2011 - June 2012	F	1	New	PTB-	Unknown	Transferred out
July 2011 - June 2012	M	30	New	PTB-	Unknown	Transferred out
July 2011 - June 2012	M	25	New	EPTB	Unknown	Transferred out
July 2011 - June 2012	M	40	New	EPTB	Unknown	Transferred out
July 2011 - June 2012	M	37	New	EPTB	Non reactive	Treatment completed
July 2011 - June 2012	F	3	New	PTB-	Unknown	Transferred out
July 2011 - June 2012	F	48	New	PTB-	Unknown	Transferred out
July 2011 - June 2012	F	23	New	PTB+	Unknown	Transferred out
July 2011 - June 2012	F	12	New	EPTB	Unknown	Transferred out
July 2011 - June 2012	F	55	New	EPTB	Unknown	Transferred out
July 2011 - June 2012	F	48	New	PTB-	Unknown	Transferred out
July 2011 - June 2012	M	50	New	PTB-	Unknown	Transferred out
July 2011 - June 2012	M	28	New	EPTB	Unknown	Transferred out
July 2011 - June 2012	F	70	Relapse	PTB-	Unknown	Transferred out
July 2011 - June 2012	F	0.75	New	PTB-	Unknown	Treatment completed
July 2011 - June 2012	M	0.8	New	PTB-	Non reactive	Interupted
July 2011 - June 2012	F	27	New	EPTB	Non reactive	Transferred out
July 2011 - June 2012	F	55	New	PTB-	Non reactive	Transferred out
July 2011 - June 2012	M	45	New	PTB+	Non reactive	Transferred out
July 2011 - June 2012	M	45	New	PTB+	Non reactive	Transferred out
July 2011 - June 2012	M	45	Relapse	PTB+	Reactive	Cured
July 2011 - June 2012	M	30	New	PTB+	Non reactive	Transferred out
July 2011 - June 2012	F	20	New	EPTB	Non reactive	Transferred out
July 2011 - June 2012	M	38	New	EPTB	Non reactive	Treatment completed
July 2011 - June 2012	F	10	New	PTB-	Non reactive	Interupted
July 2011 - June 2012	M	1	New	EPTB	Non reactive	Treatment completed
July 2011 - June 2012	F	16	New	PTB-	Non reactive	Transferred out
July 2011 - June 2012	F	28	New	PTB-	Non reactive	Transferred out
July 2011 - June 2012	M	70	New	PTB-	Unknown	Transferred out
July 2011 - June 2012	F	35	New	PTB-	Reactive	Treatment completed
July 2011 - June 2012	F	19	New	PTB+	Reactive	Cured
July 2011 - June 2012	F	25	New	PTB+	Non reactive	Transferred out
July 2011 - June 2012	F	38	New	EPTB	Non reactive	Transferred out
July 2011 - June 2012	M	30	New	EPTB	Non reactive	Transferred out
July 2011 - June 2012	M	12	New	PTB-	Non reactive	Interupted
July 2011 - June 2012	M	25	New	PTB-	Non reactive	Transferred out
July 2011 - June 2012	F	30	New	PTB-	Non reactive	Transferred out
July 2011 - June 2012	F	12	New	PTB+	Non reactive	Transferred out
July 2011 - June 2012	F	25	New	PTB+	Non reactive	Transferred out
July 2011 - June 2012	F	34	New	PTB-	Non reactive	Transferred out
July 2011 - June 2012	F	45	New	PTB+	Unknown	Transferred out
July 2011 - June 2012	M	25	New	EPTB	Non reactive	Transferred out
July 2011 - June 2012	M	25	New	PTB+	Reactive	Transferred out
July 2011 - June 2012	F	9	New	PTB-	Non reactive	Treatment completed
July 2011 - June 2012	M	8	New	PTB-	Non reactive	Transferred out
July 2011 - June 2012	M	50	New	EPTB	Non reactive	Died
July 2011 - June 2012	M	47	New	PTB-	Non reactive	Transferred out
July 2011 - June 2012	M	70	New	PTB-	Non reactive	Treatment completed
July 2011 - June 2012	F	55	New	PTB-	Non reactive	Transferred out
July 2011 - June 2012	M	22	Transfer in	PTB+	Non reactive	Cured
July 2011 - June 2012	F	13	New	EPTB	Non reactive	Transferred out
July 2011 - June 2012	M	60	New	PTB-	Reactive	Treatment completed
July 2011 - June 2012	F	60	Other	EPTB	Non reactive	Died
July 2011 - June 2012	M	48	New	PTB-	Non reactive	Died
July 2011 - June 2012	M	25	New	EPTB	Non reactive	Transferred out
July 2011 - June 2012	M	50	New	PTB-	Non reactive	Transferred out
July 2011 - June 2012	M	60	New	PTB-	Non reactive	Transferred out
July 2011 - June 2012	F	28	New	PTB+	Non reactive	Transferred out
July 2011 - June 2012	F	25	New	EPTB	Non reactive	Transferred out
July 2011 - June 2012	M	5	New	PTB-	Non reactive	Interupted
July 2011 - June 2012	M	50	New	PTB-	Non reactive	Transferred out
July 2011 - June 2012	M	38	New	PTB-	Non reactive	Treatment completed
July 2011 - June 2012	M	20	New	PTB+	Non reactive	Transferred out
July 2011 - June 2012	M	4	New	PTB-	Reactive	Transferred out
July 2011 - June 2012	M	40	New	PTB+	Non reactive	Transferred out
July 2011 - June 2012	F	5	New	PTB-	Non reactive	Transferred out
July 2011 - June 2012	F	30	New	PTB-	Reactive	Treatment completed
July 2011 - June 2012	F	25	New	PTB+	Non reactive	Transferred out
July 2011 - June 2012	M	15	New	EPTB	Non reactive	Treatment completed
July 2011 - June 2012	F	26	New	EPTB	Reactive	Treatment completed
July 2011 - June 2012	M	20	New	EPTB	Non reactive	Transferred out
July 2011 - June 2012	M	40	New	PTB-	Reactive	Transferred out
July 2011 - June 2012	M	21	New	PTB+	Non reactive	Transferred out
July 2011 - June 2012	F	28	New	PTB+	Non reactive	Transferred out
July 2011 - June 2012	M	35	New	EPTB	Reactive	Defaulter
July 2011 - June 2012	M	7	New	EPTB	Non reactive	Transferred out
July 2011 - June 2012	M	30	New	EPTB	Non reactive	Transferred out
July 2011 - June 2012	F	30	New	PTB-	Non reactive	Transferred out
July 2011 - June 2012	M	65	New	PTB-	Non reactive	Transferred out
July 2011 - June 2012	M	37	New	EPTB	Non reactive	Transferred out
July 2011 - June 2012	F	4	New	EPTB	Non reactive	Transferred out
July 2011 - June 2012	M	65	New	EPTB	Non reactive	Transferred out
July 2011 - June 2012	M	16	New	PTB+	Non reactive	Transferred out
July 2011 - June 2012	M	18	New	PTB+	Non reactive	Transferred out
July 2011 - June 2012	F	21	New	PTB-	Non reactive	Transferred out
July 2011 - June 2012	M	25	New	PTB-	Non reactive	Interupted
July 2011 - June 2012	F	30	New	PTB+	Non reactive	Transferred out
July 2011 - June 2012	F	38	New	PTB+	Non reactive	Transferred out
July 2011 - June 2012	M	22	New	PTB+	Non reactive	Transferred out
July 2011 - June 2012	M	45	New	EPTB	Non reactive	Transferred out
July 2011 - June 2012	M	25	New	PTB-	Non reactive	Transferred out
July 2011 - June 2012	F	45	New	PTB-	Non reactive	Transferred out
July 2011 - June 2012	M	28	New	PTB+	Non reactive	Transferred out
July 2011 - June 2012	M	30	New	PTB-	Non reactive	Transferred out
July 2011 - June 2012	M	50	New	PTB-	Non reactive	Transferred out
July 2011 - June 2012	F	27	New	PTB-	Non reactive	Transferred out
July 2011 - June 2012	M	27	New	PTB+	Non reactive	Transferred out
July 2011 - June 2012	F	6	New	EPTB	Reactive	Treatment completed
July 2011 - June 2012	M	2	New	PTB-	Non reactive	Transferred out
July 2011 - June 2012	F	25	New	EPTB	Non reactive	Treatment completed
July 2011 - June 2012	M	30	New	PTB-	Non reactive	Transferred out
July 2011 - June 2012	M	19	Defaulter	PTB+	Non reactive	Cured
July 2011 - June 2012	M	75	New	PTB-	Non reactive	Transferred out
July 2011 - June 2012	M	18	New	EPTB	Non reactive	Transferred out
July 2011 - June 2012	M	39	New	PTB-	Non reactive	Defaulter
July 2011 - June 2012	M	25	New	PTB-	Non reactive	Transferred out
July 2011 - June 2012	M	18	New	EPTB	Non reactive	Transferred out
July 2011 - June 2012	M	45	New	PTB+	Non reactive	Transferred out
July 2011 - June 2012	F	6	New	PTB-	Non reactive	Transferred out
July 2011 - June 2012	M	35	Defaulter	PTB-	Non reactive	Treatment completed
July 2011 - June 2012	M	11	New	PTB-	Non reactive	Transferred out
July 2011 - June 2012	F	30	New	PTB+	Non reactive	Transferred out
July 2011 - June 2012	F	33	New	PTB-	Non reactive	Transferred out
July 2011 - June 2012	F	23	New	PTB+	Non reactive	Cured
July 2011 - June 2012	F	35	New	EPTB	Non reactive	Treatment completed
July 2011 - June 2012	F	30	New	PTB+	Non reactive	Transferred out
July 2011 - June 2012	M	25	New	PTB-	Non reactive	Transferred out
July 2011 - June 2012	F	47	New	PTB+	Non reactive	Cured
July 2011 - June 2012	M	40	New	EPTB	Non reactive	Transferred out
July 2011 - June 2012	M	26	New	EPTB	Non reactive	Treatment completed
July 2011 - June 2012	M	21	New	PTB-	Non reactive	Transferred out
July 2011 - June 2012	F	26	New	PTB-	Reactive	Transferred out
July 2011 - June 2012	F	28	New	PTB-	Non reactive	Transferred out
July 2011 - June 2012	M	1	New	EPTB	Non reactive	Transferred out
July 2011 - June 2012	F	28	New	PTB+	Non reactive	Transferred out
July 2011 - June 2012	F	28	New	EPTB	Non reactive	Treatment completed
July 2011 - June 2012	M	32	New	PTB-	Reactive	Treatment completed
July 2011 - June 2012	F	30	New	PTB-	Non reactive	Transferred out
July 2011 - June 2012	F	22	New	PTB+	Reactive	Cured
July 2011 - June 2012	F	28	New	EPTB	Non reactive	Treatment completed
July 2011 - June 2012	F	27	New	EPTB	Non reactive	Transferred out
July 2011 - June 2012	M	25	New	PTB-	Non reactive	Treatment completed
July 2011 - June 2012	F	35	New	PTB+	Non reactive	Cured
July 2011 - June 2012	M	80	New	EPTB	Non reactive	Transferred out
July 2011 - June 2012	M	27	New	PTB+	Non reactive	Transferred out
July 2011 - June 2012	F	40	New	PTB-	Non reactive	Transferred out
July 2011 - June 2012	M	50	New	PTB-	Non reactive	Transferred out
July 2011 - June 2012	M	34	New	PTB-	Reactive	Transferred out
July 2011 - June 2012	F	21	New	PTB+	Non reactive	Cured
July 2011 - June 2012	M	30	New	EPTB	Reactive	Treatment completed
July 2011 - June 2012	M	35	New	PTB+	Non reactive	Transferred out
July 2011 - June 2012	M	20	New	PTB-	Unknown	Transferred out
July 2011 - June 2012	M	30	New	PTB+	Unknown	Transferred out
July 2011 - June 2012	F	30	New	EPTB	Non reactive	Transferred out
July 2011 - June 2012	M	32	New	PTB+	Non reactive	Transferred out
July 2011 - June 2012	M	30	New	PTB-	Non reactive	Transferred out
July 2011 - June 2012	M	45	New	PTB+	Non reactive	Transferred out
July 2011 - June 2012	M	13	New	EPTB	Non reactive	Transferred out
July 2011 - June 2012	F	40	New	PTB-	Non reactive	Transferred out
July 2011 - June 2012	F	20	New	PTB+	Non reactive	Transferred out
July 2011 - June 2012	F	22	New	PTB+	Non reactive	Transferred out
July 2011 - June 2012	M	10	New	EPTB	Non reactive	Transferred out
July 2011 - June 2012	M	43	New	EPTB	Non reactive	Transferred out
July 2011 - June 2012	F	22	New	EPTB	Non reactive	Transferred out
July 2011 - June 2012	M	46	New	PTB-	Reactive	Transferred out
July 2011 - June 2012	M	42	New	PTB-	Reactive	Transferred out
July 2011 - June 2012	M	25	Transfer in	PTB+	Non reactive	Interupted
July 2011 - June 2012	F	20	New	PTB-	Reactive	Interupted
July 2011 - June 2012	F	41	New	PTB-	Non reactive	Transferred out
July 2011 - June 2012	M	45	New	PTB-	Reactive	Treatment completed
July 2011 - June 2012	M	40	New	EPTB	Reactive	Transferred out
July 2011 - June 2012	M	32	New	PTB-	Non reactive	Transferred out
July 2012 - June 2013	M	26	New	PTB-	Non reactive	Transferred out
July 2012 - June 2013	M	28	New	PTB-	Reactive	Treatment completed
July 2012 - June 2013	F	25	New	PTB-	Non reactive	Transferred out
July 2012 - June 2013	M	35	New	EPTB	Reactive	Treatment completed
July 2012 - June 2013	M	25	New	EPTB	Non reactive	Transferred out
July 2012 - June 2013	F	17	New	EPTB	Non reactive	Transferred out
July 2012 - June 2013	F	11	New	PTB+	Non reactive	Transferred out
July 2012 - June 2013	F	18	New	PTB+	Non reactive	Cured
July 2012 - June 2013	M	30	New	PTB+	Non reactive	Transferred out
July 2012 - June 2013	M	18	New	EPTB	Non reactive	Transferred out
July 2012 - June 2013	F	16	New	PTB+	Non reactive	Cured
July 2012 - June 2013	F	30	New	EPTB	Non reactive	Transferred out
July 2012 - June 2013	F	28	New	PTB+	Non reactive	Transferred out
July 2012 - June 2013	M	56	New	PTB-	Non reactive	Transferred out
July 2012 - June 2013	F	29	New	EPTB	Non reactive	Treatment completed
July 2012 - June 2013	F	30	New	PTB+	Non reactive	Transferred out
July 2012 - June 2013	F	25	New	PTB-	Non reactive	Transferred out
July 2012 - June 2013	M	20	New	PTB+	Reactive	Cured
July 2012 - June 2013	M	60	New	EPTB	Non reactive	Transferred out
July 2012 - June 2013	F	9	New	PTB+	Non reactive	Transferred out
July 2012 - June 2013	M	25	New	PTB+	Non reactive	Transferred out
July 2012 - June 2013	M	31	New	PTB-	Non reactive	Treatment completed
July 2012 - June 2013	M	26	New	EPTB	Non reactive	Treatment completed
July 2012 - June 2013	F	25	New	PTB-	Non reactive	Transferred out
July 2012 - June 2013	F	38	New	EPTB	Non reactive	Interupted
July 2012 - June 2013	F	65	New	PTB-	Non reactive	Transferred out
July 2012 - June 2013	M	24	Relapse	PTB+	Reactive	Cured
July 2012 - June 2013	F	37	New	PTB+	Non reactive	Transferred out
July 2012 - June 2013	M	35	New	PTB-	Non reactive	Transferred out
July 2012 - June 2013	M	45	New	PTB+	Non reactive	Transferred out
July 2012 - June 2013	M	43	New	PTB+	Non reactive	Cured
July 2012 - June 2013	M	32	Relapse	PTB+	Non reactive	Cured
July 2012 - June 2013	M	5	New	EPTB	Non reactive	Transferred out
July 2012 - June 2013	M	30	New	PTB+	Non reactive	Transferred out
July 2012 - June 2013	M	26	New	PTB+	Non reactive	Transferred out
July 2012 - June 2013	M	36	New	EPTB	Non reactive	Transferred out
July 2012 - June 2013	F	29	Defaulter	PTB-	Non reactive	Died
July 2012 - June 2013	F	26	New	PTB+	Non reactive	Transferred out
July 2012 - June 2013	F	35	New	PTB+	Non reactive	Transferred out
July 2012 - June 2013	F	38	New	EPTB	Non reactive	Treatment completed
July 2012 - June 2013	M	60	New	EPTB	Non reactive	Transferred out
July 2012 - June 2013	M	65	New	EPTB	Non reactive	Transferred out
July 2012 - June 2013	M	3	New	EPTB	Non reactive	Transferred out
July 2012 - June 2013	F	60	New	PTB-	Non reactive	Treatment completed
July 2012 - June 2013	M	31	New	EPTB	Non reactive	Defaulter
July 2012 - June 2013	F	25	Other	PTB-	Non reactive	Treatment completed
July 2012 - June 2013	M	45	New	PTB-	Reactive	Died
July 2012 - June 2013	M	28	New	PTB+	Non reactive	Cured
July 2012 - June 2013	F	25	New	EPTB	Non reactive	Treatment completed
July 2012 - June 2013	M	9	New	PTB+	Non reactive	Transferred out
July 2012 - June 2013	M	70	New	EPTB	Non reactive	Died
July 2012 - June 2013	M	55	New	PTB-	Non reactive	Interupted
July 2012 - June 2013	M	7	New	PTB-	Non reactive	Interupted
July 2012 - June 2013	M	28	Transfer in	PTB-	Non reactive	Treatment completed
July 2012 - June 2013	M	18	Transfer in	PTB+	Non reactive	Cured
July 2012 - June 2013	M	22	New	PTB+	Reactive	Cured
July 2012 - June 2013	F	65	New	PTB-	Non reactive	Treatment completed
July 2012 - June 2013	M	25	New	PTB+	Unknown	Cured
July 2012 - June 2013	M	2	New	PTB-	Non reactive	Treatment completed
July 2012 - June 2013	F	30	New	PTB+	Non reactive	Cured
July 2012 - June 2013	M	45	New	PTB+	Reactive	Cured
July 2012 - June 2013	F	38	New	PTB-	Reactive	Treatment completed
July 2012 - June 2013	F	6	New	PTB-	Non reactive	Treatment completed
July 2012 - June 2013	M	22	Defaulter	PTB-	Non reactive	Treatment completed
July 2012 - June 2013	F	15	New	EPTB	Reactive	Treatment completed
July 2012 - June 2013	M	28	New	PTB+	Non reactive	Cured
July 2012 - June 2013	M	26	New	PTB+	Unknown	Cured
July 2012 - June 2013	M	30	New	PTB-	Reactive	Treatment completed
July 2012 - June 2013	M	27	Transfer in	EPTB	Non reactive	Treatment completed
July 2012 - June 2013	M	30	Other	PTB-	Non reactive	Treatment completed
July 2012 - June 2013	M	6	New	PTB-	Non reactive	Treatment completed
July 2012 - June 2013	M	22	Transfer in	PTB+	Non reactive	Cured
July 2012 - June 2013	F	23	New	PTB-	Reactive	Died
July 2012 - June 2013	F	25	Defaulter	PTB+	Non reactive	Cured
July 2012 - June 2013	F	25	Relapse	PTB+	Non reactive	Cured
July 2012 - June 2013	M	21	Transfer in	PTB+	Reactive	Cured
July 2012 - June 2013	M	0.7	New	PTB-	Non reactive	Treatment completed
July 2012 - June 2013	M	45	New	PTB-	Non reactive	Treatment completed
July 2012 - June 2013	M	21	New	EPTB	Non reactive	Treatment completed
July 2012 - June 2013	F	35	New	PTB-	Non reactive	Died
July 2012 - June 2013	M	18	New	PTB-	Non reactive	Treatment completed
July 2012 - June 2013	F	22	New	PTB-	Reactive	Treatment completed
July 2012 - June 2013	M	20	New	PTB+	Reactive	Cured
July 2012 - June 2013	M	25	New	PTB+	Reactive	Treatment completed
July 2012 - June 2013	M	4	New	PTB+	Non reactive	Treatment completed
July 2012 - June 2013	M	66	New	PTB+	Non reactive	Treatment completed
July 2012 - June 2013	F	30	New	PTB-	Reactive	Treatment completed
July 2012 - June 2013	F	20	New	EPTB	Non reactive	Treatment completed
July 2012 - June 2013	M	35	New	PTB+	Reactive	Died
July 2012 - June 2013	F	29	Transfer in	EPTB	Non reactive	Treatment completed
July 2012 - June 2013	M	14	New	EPTB	Non reactive	Treatment completed
July 2012 - June 2013	M	37	New	EPTB	Reactive	Transferred out
July 2012 - June 2013	F	40	New	EPTB	Non reactive	Transferred out
July 2012 - June 2013	F	60	New	PTB-	Non reactive	Transferred out
July 2012 - June 2013	F	28	New	EPTB	Reactive	Transferred out
July 2012 - June 2013	F	20	New	EPTB	Non reactive	Transferred out
July 2012 - June 2013	M	24	New	PTB+	Non reactive	Transferred out
July 2012 - June 2013	M	70	New	PTB+	Non reactive	Transferred out
July 2012 - June 2013	F	25	New	EPTB	Non reactive	Transferred out
July 2012 - June 2013	M	15	New	EPTB	Non reactive	Transferred out
July 2012 - June 2013	F	40	New	PTB+	Non reactive	Transferred out
July 2012 - June 2013	F	14	New	PTB-	Non reactive	Transferred out
July 2012 - June 2013	F	25	New	PTB+	Non reactive	Transferred out
July 2012 - June 2013	F	15	New	EPTB	Non reactive	Transferred out
July 2012 - June 2013	F	10	New	EPTB	Non reactive	Transferred out
July 2012 - June 2013	F	35	New	EPTB	Non reactive	Transferred out
July 2012 - June 2013	M	17	New	EPTB	Non reactive	Transferred out
July 2012 - June 2013	M	9	New	EPTB	Non reactive	Transferred out
July 2012 - June 2013	F	16	New	PTB+	Non reactive	Transferred out
July 2012 - June 2013	M	18	New	EPTB	Reactive	Transferred out
July 2012 - June 2013	M	50	New	EPTB	Non reactive	Transferred out
July 2012 - June 2013	F	55	New	PTB-	Non reactive	Transferred out
July 2012 - June 2013	F	7	New	PTB-	Non reactive	Transferred out
July 2012 - June 2013	M	2	New	PTB-	Non reactive	Transferred out
July 2012 - June 2013	M	2	New	PTB-	Non reactive	Transferred out
July 2012 - June 2013	M	8	New	PTB+	Non reactive	Transferred out
July 2012 - June 2013	F	2.5	New	EPTB	Non reactive	Transferred out
July 2012 - June 2013	M	30	New	EPTB	Reactive	Transferred out
July 2012 - June 2013	M	25	New	PTB-	Non reactive	Transferred out
July 2012 - June 2013	M	22	New	PTB+	Non reactive	Transferred out
July 2012 - June 2013	M	45	New	PTB+	Non reactive	Transferred out
July 2012 - June 2013	M	0.67	New	PTB-	Non reactive	Transferred out
July 2012 - June 2013	M	4	New	EPTB	Non reactive	Transferred out
July 2012 - June 2013	F	25	New	PTB+	Non reactive	Transferred out
July 2012 - June 2013	F	60	New	EPTB	Non reactive	Transferred out
July 2012 - June 2013	M	57	New	PTB-	Non reactive	Transferred out
July 2012 - June 2013	F	25	New	EPTB	Non reactive	Transferred out
July 2012 - June 2013	F	24	New	EPTB	Non reactive	Transferred out
July 2012 - June 2013	M	11	New	PTB-	Non reactive	Transferred out
July 2012 - June 2013	F	3	New	PTB-	Non reactive	Transferred out
July 2012 - June 2013	M	35	New	PTB+	Non reactive	Transferred out
July 2012 - June 2013	F	15	New	PTB+	Non reactive	Transferred out
July 2012 - June 2013	M	42	New	EPTB	Non reactive	Transferred out
July 2012 - June 2013	F	25	New	PTB+	Non reactive	Transferred out
July 2012 - June 2013	F	25	New	EPTB	Non reactive	Transferred out
July 2012 - June 2013	F	19	New	EPTB	Non reactive	Transferred out
July 2012 - June 2013	M	7	New	EPTB	Non reactive	Transferred out
July 2012 - June 2013	M	26	New	PTB-	Non reactive	Transferred out
July 2012 - June 2013	F	19	New	EPTB	Non reactive	Transferred out
July 2012 - June 2013	F	7	New	PTB-	Non reactive	Transferred out
July 2012 - June 2013	M	25	New	PTB-	Non reactive	Transferred out
July 2012 - June 2013	M	17	New	PTB+	Non reactive	Transferred out
July 2012 - June 2013	F	3	New	EPTB	Non reactive	Transferred out
July 2012 - June 2013	M	60	New	EPTB	Non reactive	Transferred out
July 2012 - June 2013	M	6	New	PTB-	Non reactive	Transferred out
July 2012 - June 2013	M	45	New	PTB+	Non reactive	Transferred out
July 2012 - June 2013	F	50	New	PTB+	Non reactive	Transferred out
July 2012 - June 2013	M	8	New	PTB-	Non reactive	Transferred out
July 2012 - June 2013	F	19	New	EPTB	Non reactive	Transferred out
July 2012 - June 2013	M	50	New	PTB+	Non reactive	Transferred out
July 2012 - June 2013	M	8	New	EPTB	Non reactive	Transferred out
July 2012 - June 2013	F	20	New	PTB+	Non reactive	Transferred out
July 2012 - June 2013	M	0.5	New	EPTB	Non reactive	Transferred out
July 2012 - June 2013	M	2	New	EPTB	Non reactive	Transferred out
July 2012 - June 2013	F	30	New	PTB-	Non reactive	Transferred out
July 2012 - June 2013	F	30	New	PTB-	Non reactive	Transferred out
July 2012 - June 2013	M	35	New	PTB+	Non reactive	Transferred out
July 2012 - June 2013	M	30	New	PTB+	Non reactive	Transferred out
July 2012 - June 2013	M	40	New	EPTB	Non reactive	Transferred out
July 2012 - June 2013	F	4	New	EPTB	Non reactive	Transferred out
July 2012 - June 2013	M	15	New	PTB-	Non reactive	Transferred out
July 2012 - June 2013	F	4	New	PTB-	Non reactive	Transferred out
July 2012 - June 2013	F	25	New	EPTB	Non reactive	Transferred out
July 2012 - June 2013	M	34	New	PTB-	Reactive	Transferred out
July 2012 - June 2013	F	20	New	PTB+	Non reactive	Transferred out
July 2012 - June 2013	M	45	New	PTB+	Non reactive	Transferred out
July 2012 - June 2013	F	35	New	EPTB	Non reactive	Transferred out
July 2012 - June 2013	M	20	New	PTB+	Non reactive	Transferred out
July 2012 - June 2013	F	7	New	EPTB	Non reactive	Transferred out
July 2012 - June 2013	F	18	New	PTB+	Non reactive	Transferred out
July 2012 - June 2013	M	50	Relapse	PTB+	Non reactive	Transferred out
July 2012 - June 2013	M	27	New	EPTB	Reactive	Transferred out
July 2012 - June 2013	M	10	New	PTB+	Non reactive	Transferred out
July 2012 - June 2013	M	27	New	PTB+	Non reactive	Transferred out
July 2012 - June 2013	M	3	New	EPTB	Non reactive	Transferred out
July 2012 - June 2013	F	40	New	PTB-	Non reactive	Transferred out
July 2012 - June 2013	M	70	New	PTB+	Non reactive	Transferred out
July 2012 - June 2013	M	34	New	PTB+	Non reactive	Transferred out
July 2012 - June 2013	F	8	New	EPTB	Non reactive	Transferred out
July 2012 - June 2013	M	27	New	PTB-	Reactive	Transferred out
July 2012 - June 2013	M	4	New	PTB+	Non reactive	Transferred out
July 2012 - June 2013	M	18	New	PTB+	Non reactive	Transferred out
July 2012 - June 2013	F	50	New	PTB-	Non reactive	Transferred out
July 2012 - June 2013	F	32	Relapse	PTB+	Non reactive	Transferred out
July 2012 - June 2013	M	66	New	PTB+	Non reactive	Transferred out
July 2012 - June 2013	M	7	New	EPTB	Non reactive	Transferred out
July 2012 - June 2013	M	10	New	EPTB	Non reactive	Transferred out
July 2012 - June 2013	M	12	New	EPTB	Non reactive	Transferred out
July 2012 - June 2013	F	50	New	PTB-	Non reactive	Transferred out
July 2012 - June 2013	F	70	New	EPTB	Non reactive	Transferred out
July 2012 - June 2013	M	12	New	PTB-	Non reactive	Transferred out
July 2012 - June 2013	F	25	New	EPTB	Non reactive	Transferred out
July 2012 - June 2013	M	19	New	PTB-	Non reactive	Transferred out
July 2012 - June 2013	M	60	New	PTB+	Non reactive	Transferred out
July 2012 - June 2013	M	20	New	EPTB	Non reactive	Transferred out
July 2012 - June 2013	M	26	New	PTB-	Non reactive	Transferred out
July 2012 - June 2013	M	20	New	EPTB	Non reactive	Transferred out
July 2012 - June 2013	F	10	New	PTB+	Non reactive	Transferred out
July 2012 - June 2013	F	21	Transfer in	EPTB	Non reactive	Treatment completed
July 2012 - June 2013	M	19	New	PTB+	Non reactive	Transferred out
July 2012 - June 2013	M	35	New	EPTB	Non reactive	Transferred out
July 2012 - June 2013	F	60	New	PTB-	Non reactive	Transferred out
July 2012 - June 2013	F	17	New	EPTB	Non reactive	Transferred out
July 2012 - June 2013	F	35	New	PTB-	Reactive	Treatment completed
July 2013 - June 2014	M	45	New	PTB-	Non reactive	Treatment completed
July 2013 - June 2014	M	21	New	PTB+	Reactive	Cured
July 2013 - June 2014	M	25	New	PTB+	Reactive	Cured
July 2013 - June 2014	M	21	Transfer in	EPTB	Non reactive	Treatment completed
July 2013 - June 2014	M	31	New	EPTB	Reactive	Defaulter
July 2013 - June 2014	M	40	New	PTB-	Non reactive	Treatment completed
July 2013 - June 2014	M	23	New	PTB+	Non reactive	Cured
July 2013 - June 2014	F	19	New	PTB-	Reactive	Treatment completed
July 2013 - June 2014	M	35	New	EPTB	Non reactive	Treatment completed
July 2013 - June 2014	F	30	New	PTB+	Non reactive	Treatment completed
July 2013 - June 2014	F	30	New	PTB-	Reactive	Treatment completed
July 2013 - June 2014	F	40	New	PTB+	Non reactive	Treatment completed
July 2013 - June 2014	F	35	New	PTB-	Non reactive	Transferred out
July 2013 - June 2014	M	35	New	PTB-	Non reactive	Died
July 2013 - June 2014	M	23	New	PTB+	Reactive	Died
July 2013 - June 2014	M	45	New	PTB-	Reactive	Died
July 2013 - June 2014	F	30	New	EPTB	Non reactive	Died
July 2013 - June 2014	M	46	New	EPTB	Reactive	Treatment completed
July 2013 - June 2014	M	35	New	PTB+	Reactive	Died
July 2013 - June 2014	F	40	New	PTB-	Non reactive	Interupted
July 2013 - June 2014	M	60	New	PTB-	Non reactive	Interupted
July 2013 - June 2014	M	19	Transfer in	PTB+	Non reactive	Cured
July 2013 - June 2014	M	30	Transfer in	EPTB	Non reactive	Treatment completed
July 2013 - June 2014	M	25	New	EPTB	Reactive	Died
July 2013 - June 2014	M	14	New	PTB-	Non reactive	Treatment completed
July 2013 - June 2014	M	38	New	EPTB	Reactive	Treatment completed
July 2013 - June 2014	F	50	New	EPTB	Non reactive	Transferred out
July 2013 - June 2014	M	3	Transfer in	EPTB	Non reactive	Defaulter
July 2013 - June 2014	M	40	New	PTB+	Non reactive	Cured
July 2013 - June 2014	M	40	New	EPTB	Non reactive	Defaulter
July 2013 - June 2014	M	32	New	PTB-	Reactive	Defaulter
July 2013 - June 2014	M	38	New	PTB-	Non reactive	Transferred out
July 2013 - June 2014	F	3	New	PTB-	Non reactive	Treatment completed
July 2013 - June 2014	M	23	New	PTB+	Reactive	Died
July 2013 - June 2014	M	33	New	PTB+	Reactive	Died
July 2013 - June 2014	F	30	New	PTB+	Reactive	Interupted
July 2013 - June 2014	F	20	New	PTB+	Reactive	Defaulter
July 2013 - June 2014	M	18	New	PTB-	Non reactive	Interupted
July 2013 - June 2014	M	23	New	PTB-	Non reactive	Defaulter
July 2013 - June 2014	M	25	New	EPTB	Non reactive	Treatment completed
July 2013 - June 2014	F	45	New	PTB+	Reactive	Cured
July 2013 - June 2014	M	20	New	PTB-	Reactive	Died
July 2013 - June 2014	F	55	New	EPTB	Non reactive	Treatment completed
July 2013 - June 2014	F	7	New	EPTB	Non reactive	Treatment completed
July 2013 - June 2014	M	40	Transfer in	EPTB	Reactive	Treatment completed
July 2013 - June 2014	M	0.3	New	PTB-	Non reactive	Interupted
July 2013 - June 2014	F	50	New	EPTB	Non reactive	Interupted
July 2013 - June 2014	F	9	New	PTB+	Non reactive	Cured
July 2013 - June 2014	M	0.7	New	PTB-	Non reactive	Died
July 2013 - June 2014	M	20	New	EPTB	Reactive	Treatment completed
July 2013 - June 2014	F	25	New	PTB+	Non reactive	Cured
July 2013 - June 2014	F	40	New	PTB-	Reactive	Defaulter
July 2013 - June 2014	M	8	New	EPTB	Non reactive	Treatment completed
July 2013 - June 2014	F	1	New	EPTB	Non reactive	Treatment completed
July 2013 - June 2014	F	8	New	EPTB	Non reactive	Interupted
July 2013 - June 2014	F	22	Transfer in	PTB+	Non reactive	Cured
July 2013 - June 2014	M	43	New	PTB-	Reactive	Treatment completed
July 2013 - June 2014	M	30	New	PTB+	Non reactive	Defaulter
July 2013 - June 2014	M	60	New	PTB+	Non reactive	Defaulter
July 2013 - June 2014	F	22	New	PTB-	Non reactive	Treatment completed
July 2013 - June 2014	M	50	New	PTB-	Non reactive	Defaulter
July 2013 - June 2014	M	33	New	PTB+	Non reactive	Defaulter
July 2013 - June 2014	M	36	New	PTB+	Non reactive	Defaulter
July 2013 - June 2014	M	30	New	PTB+	Non reactive	Defaulter
July 2013 - June 2014	F	22	New	EPTB	Non reactive	Treatment completed
July 2013 - June 2014	M	45	New	PTB+	Non reactive	Cured
July 2013 - June 2014	M	20	New	PTB+	Non reactive	Defaulter
July 2013 - June 2014	M	29	New	PTB-	Non reactive	Defaulter
July 2013 - June 2014	M	26	New	PTB-	Non reactive	Died
July 2013 - June 2014	F	40	New	PTB-	Non reactive	Transferred out
July 2013 - June 2014	M	45	New	PTB-	Non reactive	Transferred out
July 2013 - June 2014	M	35	New	EPTB	Non reactive	Transferred out
July 2013 - June 2014	M	42	New	PTB+	Non reactive	Transferred out
July 2013 - June 2014	M	40	New	PTB-	Non reactive	Transferred out
July 2013 - June 2014	F	26	New	EPTB	Non reactive	Transferred out
July 2013 - June 2014	F	30	New	PTB+	Non reactive	Transferred out
July 2013 - June 2014	M	25	New	PTB+	Non reactive	Transferred out
July 2013 - June 2014	F	38	New	EPTB	Non reactive	Transferred out
July 2013 - June 2014	F	17	New	EPTB	Non reactive	Transferred out
July 2013 - June 2014	M	3	New	EPTB	Non reactive	Transferred out
July 2013 - June 2014	M	65	New	PTB+	Non reactive	Transferred out
July 2013 - June 2014	F	30	New	PTB+	Non reactive	Transferred out
July 2013 - June 2014	M	38	New	PTB+	Non reactive	Transferred out
July 2013 - June 2014	F	19	New	EPTB	Non reactive	Transferred out
July 2013 - June 2014	M	32	New	PTB+	Non reactive	Transferred out
July 2013 - June 2014	M	27	New	EPTB	Reactive	Transferred out
July 2013 - June 2014	M	27	New	PTB-	Non reactive	Transferred out
July 2013 - June 2014	F	28	New	EPTB	Non reactive	Transferred out
July 2013 - June 2014	M	21	New	PTB+	Non reactive	Transferred out
July 2013 - June 2014	F	31	New	PTB-	Reactive	Transferred out
July 2013 - June 2014	F	20	New	EPTB	Non reactive	Transferred out
July 2013 - June 2014	F	60	New	PTB+	Non reactive	Transferred out
July 2013 - June 2014	M	25	New	PTB+	Reactive	Transferred out
July 2013 - June 2014	M	28	New	PTB-	Non reactive	Transferred out
July 2013 - June 2014	F	18	New	EPTB	Non reactive	Transferred out
July 2013 - June 2014	M	25	New	EPTB	Non reactive	Transferred out
July 2013 - June 2014	F	35	New	PTB+	Non reactive	Transferred out
[truncated: 157 more rows]
